# Supplementary material for: H3K9me selectively blocks transcription factor activity and ensures differentiated tissue integrity
Source: Nat Cell Biol. 2021 Nov 4;23(11):1163–75. doi: 10.1038/s41556-021-00776-w (PMC8572725; doi:10.1038/s41556-021-00776-w)
Supplement: Supplementary file 3 — Supplementary Table 1. List of strains used in this study. Supplementary Table 2. List of primers used in this study. Supplementary Table 3. List of TF motifs identified in the pgl-1 promoter (1,500 bp upstream and 500 bp downstream of the TSS). The number of motifs in the pgl-1 promoter, along with the number of motifs genome-wide, are also indicated. [file 41556_2021_776_MOESM3_ESM.xlsx]

## Sheet: Supplementary Table S1
Supplementary Table S1: Strain list.
List of strains used in this study.
Name in manuscript	Genotype	International name	Reference
wildtype (wt)	wt	N2 (Bristol)
met-2	met-2(n4256) III	GW907	Towbin et al., 2012
set-25	set-25(n5021)III	GW641	Towbin et al., 2012
met-2 set-25	met-2(n4256) III; set-25(n5021)III	GW638	Towbin et al., 2012
gwIS4	gwIs4[Pmyo-3::RFP; Pbaf-1::GFP::lacI::let858(3'UTR)] X	GW76	Meister et al., 2010
met-2; gwIS4	met-2(n4256) III; gwIs4[Pmyo-3::RFP; Pbaf-1::GFP::lacI::let858(3'UTR)] X	GW639	Towbin et al., 2012
set-25; gwIS4	set-25(n5021)III; gwIs4[Pmyo-3::RFP; Pbaf-1::GFP::lacI::let858(3'UTR)] X	GW640	Towbin et al., 2012
met-2 set-25; gwIS4	met-2(n4256) III; set-25(n5021)III; gwIs4[Pmyo-3::RFP; Pbaf-1::GFP::lacI::let858(3'UTR)] X	GW637	Towbin et al., 2012
met-2::degron::3xFLAG::NeonGreen	met-2(gw5[met-2::linker::degron::3xFLAG::TEV::NeonGreen]) III	GW1666	This study
Peft-3::TIR1	Peft-3::tir1::tbb-2, unc119+ II	GWSi39	This study
met-2::degron	Peft-3::tir1::tbb-2, unc119+ II; met-2(gw5[met-2::linker::degron::3xFLAG::TEV::NeonGreen]) III	GW1700	This study
lin-15A	lin-15A(n767) X	MT1806	Ferguson and Horvitz, 1989
met-2::degron; lin-15A	Peft-3::tir1::tbb-2, unc119+ II; met-2(gw5[met-2::linker::degron::3xFLAG::TEV::NeonGreen]) III; lin-15A(n767) X	GW1830	This study
pgl-1::gfp	pgl-1(ax3122[pgl-1::gfp]) IV	JH3269	Putnam et al., 2019
met-2; pgl-1::gfp	met-2(n4256) III; pgl-1(ax3122[pgl-1::gfp]) IV	GW1837	This study
set-25; pgl-1::gfp	set-25(n5021)III; pgl-1(ax3122[pgl-1::gfp]) IV	GW1836	This study
met-2 set-25 ; pgl-1::gfp	met-2(n4256) III; set-25(n5021)III; pgl-1(ax3122[pgl-1::gfp]) IV	GW1836	This study
scm::gfp; ajm::mCherry	wIs51[scm::gfp] V; mjIs15[ajm-1::mCherry]		Azzi et al., 2020
met-2; scm::gfp; ajm::mCherry	met-2(n4256) III; wIs51[scm::gfp] V; mjIs15[ajm-1::mCherry]	GW1689	This study
set-25; scm::gfp; ajm::mCherry	set-25(n5021)III; wIs51[scm::gfp] V; mjIs15[ajm-1::mCherry]	GW1690	This study
met-2 set-25; scm::gfp; ajm::mCherry	met-2(n4256) III; set-25(n5021)III; wIs51[scm::gfp] V; mjIs15[ajm-1::mCherry]	GW1691	This study
cec-4::WmCherry; gwIS4	gwSi17 [cec-4p::CEC-4-WmCherry::cec-4 3'UTR] II; gwIs4[Pmyo-3::RFP; Pbaf-1::GFP::lacI::let858(3'UTR)] X	GW860	Gonzales-Sandoval et al., 2015
cec-4::WmCherry; met-2; gwIS4	gwSi17 [cec-4p::CEC-4-WmCherry::cec-4 3'UTR] II; met-2(n4256) III; gwIs4[Pmyo-3::RFP; Pbaf-1::GFP::lacI::let858(3'UTR)] X	GW872	Gonzales-Sandoval et al., 2015
cec-4::WmCherry; set-25; gwIS4	gwSi17 [cec-4p::CEC-4-WmCherry::cec-4 3'UTR] II; set-25(n5021)III; gwIs4[Pmyo-3::RFP; Pbaf-1::GFP::lacI::let858(3'UTR)] X	GW873	Gonzales-Sandoval et al., 2015
cec-4::WmCherry; met-2 set-25; gwIS4	gwSi17 [cec-4p::CEC-4-WmCherry::cec-4 3'UTR] II; met-2(n4256) III; set-25(n5021)III; gwIs4[Pmyo-3::RFP; Pbaf-1::GFP::lacI::let858(3'UTR)] X	GW871	Gonzales-Sandoval et al., 2015
emr-1::mCherry; met-2 set-25; gwIS4	bqSi142 [pBN20(unc-119(+) Pemr-1::emri-1::mCherry] II; met-2(n4256) III; set-25(n5021)III; gwIs4[Pmyo-3::RFP; Pbaf-1::GFP::lacI::let858(3'UTR)] X	GW1046	Cabianca et al., 2019
emr-1::mCherry; gwIS4	bqSi142 [pBN20(unc-119(+) Pemr-1::emri-1::mCherry] II; gwIs4[Pmyo-3::RFP; Pbaf-1::GFP::lacI::let858(3'UTR)] X	GW1047	Cabianca et al., 2019
ceh-48::gfp	unc-119(tm4063) III; wgIs631 [ceh-48::TY1::EGFP::3xFLAG + unc-119(+)]	OP631	modENCODE
met-2; gwIS4; ceh-48::gfp	met-2(n4256) III; unc-119(tm4063) III; wgIs631 [ceh-48::TY1::EGFP::3xFLAG + unc-119(+)]	GW1874	This study
klf-3::gfp	unc-119(tm4063) III; wgIs755 [klf-3::TY1::EGFP::3xFLAG + unc-119(+)]	OP755	modENCODE
met-2; gwIS4; klf-3::gfp	met-2(n4256) III; set-25(n5021)III; unc-119(tm4063) III; wgIs755 [klf-3::TY1::EGFP::3xFLAG + unc-119(+)]	GW1875	This study
end-3::gfp	unc-119(tm4063) III; wgIs780 [end-3::TY1::EGFP::3xFLAG + unc-119(+)]	OP780	modENCODE
met-2; gwIS4; end-3::gfp	met-2(n4256) III; set-25(n5021)III; unc-119(tm4063) III; wgIs780 [end-3::TY1::EGFP::3xFLAG + unc-119(+)]	GW1876	This study

## Sheet: Supplementary Table S2
Supplementary Table S2: Primer list.
List of primers used in this study.
ChIP-qPCR primers
	forward		reverse
target	name	sequence	name	sequence
C23H5.12	SG-10985	TGTCGAACAGCTGATTTTTCTGT	SG-10986	CTTGTTGCCATGTGGCAGTG
Y6E2A.7	SG-10996	TGAGGAAGATTTTCATTTGACATCC	SG-10997	GAGCAATTCAGGCAAGCAGG
pals-30	SG-10994	AACCTCTTTTCCTAGCGCCG	SG-10995	TTTCGGTGATGAGCTTCGCT
sri-62	SG-10991	GCTGAGACGAAGGAGTCTCG	SG-10992	TAGCCAATTTGGGGTGGCAA
fbxa-171	SG-10987	TGCGAAACAACATGCTCGAC	SG-10988	GGTTTTTGAGCGGTGGAAGTC
smg-5	SG-8903	CGGACACTTGGATGAGCAGA	SG-8904	CGTTCCATTTCGTTTTGGCG
unc-119	SG-2869	CCACACCACCTCTAATCTCC	SG-2870	TCATTTCTCTGCGTCTTCCT

## Sheet: Supplementary Table S3
Supplementary Table S3: TF motifs in pgl-1 promoter.
List of TF motifs identified in the pgl-1 promoter (1.5kb upstream; 100bp downstream of TSS). The number of motifs in the pgl-1 promoter, along with the number of motifs genome-wide are also indicated.
pgl-1(WBGene00003992)	number of motifs at pgl-1 promoter	number of motifs genome wide
hlh-28(bHLH) hlh-29(bHLH)[M0226_1.02d]	1	2412
hlh-27(bHLH) hlh-25(bHLH)[M0169_1.02d]	1	5615
hlh-27(bHLH) hlh-25(bHLH)[M0170_1.02d]	1	4794
hlh-12(bHLH)[M0172_1.02d]	1	12807
hlh-16(bHLH)[M0173_1.02d]	1	31161
aha-1(bHLH)[M0179_1.02d]	1	9785
hlh-13(bHLH)[M6441_1.02d]	1	3027
ceh-48(CUT,Homeodomain)[M0586_1.02d]	1	7733
ceh-53(Homeodomain)[M0858_1.02d]	1	21336
ceh-32(Homeodomain)[M1016_1.02d]	1	2486
ceh-18(Homeodomain,POU)[M1244_1.02d]	1	28294
ceh-40(Homeodomain) ceh-20(Homeodomain)[M6413_1.02d]	1	36825
ceh-40(Homeodomain) ceh-20(Homeodomain)[M4473_1.02d]	2	8557
lin-39(Homeodomain) mab-5(Homeodomain)[M4716_1.02d]	2	15750
php-3(Homeodomain)[M1974_1.02d]	1	38012
xbp-1(bZIP)[M0340_1.02d]	1	9890
T27F2.4(bZIP)[M0345_1.02d]	3	23834
Y51H4A.4(bZIP)[M0349_1.02d]	1	14377
Y61A9LA.9(bZIP)[M0350_1.02d]	6	163775
skn-1(bZIP)[M2597_1.02d]	1	37768
nhr-134(Nuclear receptor) nhr-128(Nuclear receptor)[M1428_1.02d]	1	12664
nhr-177(Nuclear receptor)[M1462_1.02d]	2	13265
nhr-7(Nuclear receptor)[M1467_1.02d]	1	37686
odr-7(Nuclear receptor)[M1481_1.02d]	1	33927
nhr-65(Nuclear receptor)[M1483_1.02d]	2	43279
nhr-25(Nuclear receptor)[M4719_1.02d]	1	12604
nhr-85(Nuclear receptor)[M4937_1.02d]	1	8511
lin-48(C2H2 ZF)[M0448_1.02d]	1	3985
ztf-28(C2H2 ZF)[M0449_1.02d]	1	13193
pag-3(C2H2 ZF)[M0451_1.02d]	1	22103
ztf-19(C2H2 ZF)[M0492_1.02d]	1	25321
lin-29(C2H2 ZF)[M0493_1.02d]	8	251518
ztf-11(C2HC ZF)[M0574_1.02d]	3	62458
che-1(C2H2 ZF)[M2066_1.02d]	1	30954
eor-1(C2H2 ZF)[M2336_1.02d]	2	35890
mex-6(CCCH ZF)[M0575_1.02d]	3	83913
mab-23(DM)[M0623_1.02d]	1	9581
ZC416.1(MADF)[M1289_1.02d]	1	6941
tbx-39(T-box) tbx-40(T-box)[M1637_1.02d]	2	12437
tbp-1(TBP)[M1641_1.02d]	1	16827
sox-3(Sox)[M1960_1.02d]	1	6421
D1081.8(Myb/SANT)[M3018_1.02d]	1	21673
lin-1(Ets) ets-5(Ets) ast-1(Ets)[M4951_1.02d]	1	9156
lin-14(Unknown)[M2067_1.02d]	2	17070
hmg-12(AT hook)[M0141_1.02d]	8	138626
bed-3(BED ZF)[M0148_1.02d]	2	13265
