# Supplementary material for: H3K9me selectively blocks transcription factor activity and ensures differentiated tissue integrity
Source: Nat Cell Biol. 2021 Nov 4;23(11):1163–75. doi: 10.1038/s41556-021-00776-w (PMC8572725; doi:10.1038/s41556-021-00776-w)
Supplement: Source Data Fig. 3 — Statistical source data. [file 41556_2021_776_MOESM5_ESM.xlsx]

## Sheet: Fig 3c
Figure 3c: Quantification of Western blot signal for H3K9me2 and FLAG
	H3K9me2				FLAG
	rep1	rep2	rep3		rep1	rep2	rep3
N2	1.08979	1.40238	0.619173		0.028647	0.004307	0.04692
met-2	0.261661	0.51879			0.00011	0.05135
met-2 degron 0h	1	1	1		1	1	1
met-2 degron 1h	0.701801	0.906537	0.862359		0.076318	0.110271	0.167988
met-2 degron 6h	0.449416	0.514575	0.473814		0.078277	0.135417	0.115444
met-2 degron 24h	0.308605	0.362452	0.175216		0.067101	0.177606	0.024188
