# Supplementary material for: H3K9me selectively blocks transcription factor activity and ensures differentiated tissue integrity
Source: Nat Cell Biol. 2021 Nov 4;23(11):1163–75. doi: 10.1038/s41556-021-00776-w (PMC8572725; doi:10.1038/s41556-021-00776-w)
Supplement: Source Data Fig. 5 — Statistical source data. [file 41556_2021_776_MOESM6_ESM.xlsx]

## Sheet: Fig 5a
Figure 5a: Quantification of PGL-1::GFP mean intensity in pharynx and muscle cells treated with RNAi against ceh-48, hlh-25, hlh-27, hlh-28/hlh-29 and empty vector (L4440)
Strain	condition	tissue	mean
1685	L4440	muscle	272.593
1685	L4440	muscle	240.661
1685	L4440	muscle	237.292
1685	L4440	muscle	281.71
1685	L4440	muscle	257.527
1685	L4440	muscle	279.213
1685	L4440	muscle	292.413
1685	L4440	muscle	308.991
1685	L4440	muscle	319.363
1685	L4440	muscle	314.199
1685	L4440	muscle	329.181
1685	L4440	muscle	280.395
1685	L4440	muscle	256.074
1685	L4440	muscle	275.919
1685	L4440	muscle	266.621
1685	L4440	muscle	257.553
1685	L4440	muscle	263.781
1685	L4440	muscle	278.503
1685	L4440	muscle	276.073
1685	L4440	muscle	266.332
1685	L4440	muscle	296.097
1685	L4440	muscle	194.232
1685	L4440	muscle	205.848
1685	L4440	muscle	199.308
1685	L4440	muscle	256.188
1685	L4440	muscle	238.757
1685	L4440	muscle	210.015
1685	L4440	muscle	253.959
1685	L4440	muscle	219.902
1685	L4440	muscle	208.613
1685	L4440	muscle	212.406
1685	L4440	muscle	212.023
1685	L4440	muscle	329.2
1685	L4440	muscle	292.509
1685	L4440	muscle	236.005
1685	L4440	muscle	289.7
1685	L4440	muscle	232.154
1685	L4440	muscle	358.109
1685	L4440	muscle	310.854
1685	L4440	muscle	361.388
1685	L4440	muscle	222.891
1685	L4440	muscle	350.962
1685	L4440	muscle	253.393
1685	L4440	muscle	229.516
1685	L4440	muscle	216.471
1685	L4440	muscle	282.625
1685	L4440	muscle	232.363
1685	L4440	muscle	201.594
1685	L4440	muscle	203.612
1685	L4440	muscle	223.696
1685	L4440	muscle	269.897
1685	L4440	muscle	219.788
1685	L4440	muscle	176.815
1685	L4440	muscle	142.212
1685	L4440	muscle	171.002
1685	L4440	muscle	291.159
1685	ceh-48	muscle	162.738
1685	ceh-48	muscle	165.252
1685	ceh-48	muscle	163.499
1685	ceh-48	muscle	180.067
1685	ceh-48	muscle	178.141
1685	ceh-48	muscle	209.188
1685	ceh-48	muscle	176.004
1685	ceh-48	muscle	182.714
1685	ceh-48	muscle	169.499
1685	ceh-48	muscle	159.834
1685	ceh-48	muscle	165.372
1685	ceh-48	muscle	144.129
1685	ceh-48	muscle	146.319
1685	ceh-48	muscle	266.243
1685	ceh-48	muscle	167.611
1685	ceh-48	muscle	221.331
1685	ceh-48	muscle	184.311
1685	ceh-48	muscle	185.521
1685	ceh-48	muscle	189
1685	ceh-48	muscle	218.982
1685	ceh-48	muscle	154.885
1685	ceh-48	muscle	178.865
1685	ceh-48	muscle	231.379
1685	ceh-48	muscle	218.747
1685	ceh-48	muscle	173.588
1685	ceh-48	muscle	180.964
1685	ceh-48	muscle	155.211
1685	ceh-48	muscle	189.478
1685	ceh-48	muscle	159.355
1685	ceh-48	muscle	172.644
1685	ceh-48	muscle	221.036
1685	ceh-48	muscle	210.7
1685	ceh-48	muscle	211.509
1685	ceh-48	muscle	137.909
1685	ceh-48	muscle	216.074
1685	ceh-48	muscle	133.753
1685	ceh-48	muscle	157.221
1685	ceh-48	muscle	178.578
1685	ceh-48	muscle	186.892
1685	ceh-48	muscle	201.18
1685	ceh-48	muscle	154.068
1685	ceh-48	muscle	167.797
1685	ceh-48	muscle	184.063
1685	ceh-48	muscle	173.478
1685	ceh-48	muscle	175.883
1685	ceh-48	muscle	152.038
1685	ceh-48	muscle	170.643
1685	ceh-48	muscle	174.425
1685	ceh-48	muscle	176.744
1685	ceh-48	muscle	149.931
1685	ceh-48	muscle	123.34
1685	ceh-48	muscle	127.971
1685	ceh-48	muscle	180.929
1685	ceh-48	muscle	158.949
1685	ceh-48	muscle	157.933
1685	ceh-48	muscle	150.628
1685	ceh-48	muscle	209.171
1685	ceh-48	muscle	209.833
1685	ceh-48	muscle	201.529
1685	ceh-48	muscle	148.045
1685	ceh-48	muscle	192.982
1685	ceh-48	muscle	215.856
1685	ceh-48	muscle	161.689
1685	ceh-48	muscle	176.581
1685	ceh-48	muscle	153.481
1685	ceh-48	muscle	171.481
1685	ceh-48	muscle	184.62
1685	ceh-48	muscle	180.521
1685	ceh-48	muscle	180.904
1685	ceh-48	muscle	143.928
1685	ceh-48	muscle	153.941
1685	ceh-48	muscle	192.757
1685	ceh-48	muscle	292.009
1685	ceh-48	muscle	176.478
1685	ceh-48	muscle	157.438
1685	ceh-48	muscle	140.763
1685	ceh-48	muscle	209.839
1685	ceh-48	muscle	222.04
1685	ceh-48	muscle	134.775
1685	ceh-48	muscle	189.154
1685	ceh-48	muscle	189.48
1685	ceh-48	muscle	163.275
1685	ceh-48	muscle	165.719
1685	ceh-48	muscle	221.623
1685	ceh-48	muscle	205.435
1685	ceh-48	muscle	190.807
1685	ceh-48	muscle	188.269
1685	ceh-48	muscle	198.037
1685	ceh-48	muscle	194.568
1685	daf-12	muscle	454.467
1685	daf-12	muscle	234.967
1685	daf-12	muscle	228.577
1685	daf-12	muscle	357.59
1685	daf-12	muscle	348.208
1685	daf-12	muscle	340.787
1685	daf-12	muscle	444.342
1685	daf-12	muscle	480.591
1685	daf-12	muscle	420.812
1685	daf-12	muscle	448.554
1685	daf-12	muscle	466.803
1685	daf-12	muscle	472.612
1685	daf-12	muscle	377.373
1685	daf-12	muscle	362.734
1685	daf-12	muscle	359.416
1685	daf-12	muscle	357.519
1685	daf-12	muscle	674.521
1685	daf-12	muscle	503.123
1685	daf-12	muscle	483.102
1685	daf-12	muscle	553.487
1685	daf-12	muscle	461.812
1685	daf-12	muscle	508.492
1685	daf-12	muscle	250.585
1685	daf-12	muscle	385.827
1685	daf-12	muscle	469.196
1685	daf-12	muscle	453.987
1685	daf-12	muscle	411.467
1685	daf-12	muscle	384.621
1685	daf-12	muscle	299.678
1685	daf-12	muscle	292.66
1685	daf-12	muscle	287.251
1685	daf-12	muscle	323.049
1685	daf-12	muscle	221.662
1685	daf-12	muscle	219.021
1685	daf-12	muscle	281.432
1685	daf-12	muscle	269.489
1685	daf-12	muscle	311.149
1685	daf-12	muscle	345.042
1685	daf-12	muscle	313.692
1685	daf-12	muscle	264.728
1685	daf-12	muscle	236.395
1685	daf-12	muscle	250.522
1685	daf-12	muscle	256.197
1685	daf-12	muscle	275.032
1685	daf-12	muscle	278.8
1685	daf-12	muscle	252.952
1685	daf-12	muscle	262.695
1685	daf-12	muscle	277.722
1685	daf-12	muscle	269.122
1685	daf-12	muscle	254.337
1685	daf-12	muscle	278.079
1685	daf-12	muscle	197.757
1685	daf-12	muscle	211.789
1685	daf-12	muscle	373.132
1685	daf-12	muscle	278.008
1685	daf-12	muscle	344.962
1685	daf-12	muscle	252.217
1685	daf-12	muscle	290.634
1685	daf-12	muscle	321.75
1685	daf-12	muscle	270.921
1685	daf-12	muscle	360.96
1685	daf-12	muscle	342.713
1685	daf-12	muscle	407.773
1685	daf-12	muscle	382.597
1685	daf-12	muscle	379.886
1685	daf-12	muscle	356.648
1685	daf-12	muscle	357.989
1685	daf-12	muscle	345.018
1685	daf-12	muscle	332.074
1685	daf-12	muscle	347.755
1685	daf-12	muscle	359.773
1685	daf-12	muscle	352.871
1685	daf-12	muscle	324.239
1685	daf-12	muscle	330.055
1685	daf-12	muscle	319.362
1685	daf-12	muscle	312.291
1685	daf-12	muscle	300.172
1685	daf-12	muscle	319.681
1685	daf-12	muscle	136.583
1685	daf-12	muscle	259.382
1685	daf-12	muscle	263.863
1685	daf-12	muscle	243.143
1685	daf-12	muscle	347.877
1685	daf-12	muscle	348.263
1685	daf-12	muscle	333.484
1685	daf-12	muscle	381.895
1685	daf-12	muscle	309.377
1685	daf-12	muscle	307.4
1685	daf-12	muscle	213.925
1685	daf-12	muscle	162.33
1685	daf-12	muscle	213.178
1685	daf-12	muscle	144.132
1685	daf-12	muscle	235.789
1685	daf-12	muscle	260.397
1685	daf-12	muscle	302.237
1685	daf-12	muscle	397.497
1685	daf-12	muscle	280.773
1685	daf-12	muscle	295.28
1685	daf-12	muscle	253.953
1685	daf-12	muscle	317.786
1685	hlh-25	muscle	137.567
1685	hlh-25	muscle	145.183
1685	hlh-25	muscle	167.319
1685	hlh-25	muscle	160.366
1685	hlh-25	muscle	233.689
1685	hlh-25	muscle	255.035
1685	hlh-25	muscle	279.936
1685	hlh-25	muscle	119.037
1685	hlh-25	muscle	119.571
1685	hlh-25	muscle	115.825
1685	hlh-25	muscle	230.65
1685	hlh-25	muscle	235.456
1685	hlh-25	muscle	237.878
1685	hlh-25	muscle	236.27
1685	hlh-25	muscle	269.407
1685	hlh-25	muscle	250.404
1685	hlh-25	muscle	449.084
1685	hlh-25	muscle	313.823
1685	hlh-25	muscle	234.967
1685	hlh-25	muscle	317.872
1685	hlh-25	muscle	233.41
1685	hlh-25	muscle	181.502
1685	hlh-25	muscle	168.348
1685	hlh-25	muscle	173.4
1685	hlh-25	muscle	126.748
1685	hlh-25	muscle	106.532
1685	hlh-25	muscle	115.513
1685	hlh-25	muscle	118.357
1685	hlh-25	muscle	109.317
1685	hlh-25	muscle	113.954
1685	hlh-25	muscle	90.251
1685	hlh-25	muscle	123.731
1685	hlh-25	muscle	152.844
1685	hlh-25	muscle	148.35
1685	hlh-25	muscle	127.337
1685	hlh-25	muscle	212.219
1685	hlh-25	muscle	272.456
1685	hlh-25	muscle	178.293
1685	hlh-25	muscle	184.107
1685	hlh-25	muscle	195.211
1685	hlh-25	muscle	170.977
1685	hlh-25	muscle	361.95
1685	hlh-25	muscle	205.519
1685	hlh-25	muscle	209.581
1685	hlh-25	muscle	112.822
1685	hlh-25	muscle	130.941
1685	hlh-25	muscle	326.975
1685	hlh-25	muscle	233.653
1685	hlh-25	muscle	374.681
1685	hlh-25	muscle	234.762
1685	hlh-25	muscle	120.588
1685	hlh-25	muscle	189.786
1685	hlh-25	muscle	120.72
1685	hlh-25	muscle	181.005
1685	hlh-25	muscle	139.383
1685	hlh-25	muscle	145.713
1685	hlh-25	muscle	145.969
1685	hlh-25	muscle	240.11
1685	hlh-25	muscle	175.644
1685	hlh-25	muscle	351.45
1685	hlh-25	muscle	287.849
1685	hlh-25	muscle	196.083
1685	hlh-25	muscle	257.183
1685	hlh-25	muscle	128.255
1685	hlh-25	muscle	149.21
1685	hlh-25	muscle	134.352
1685	hlh-25	muscle	138.004
1685	hlh-25	muscle	231.308
1685	hlh-25	muscle	237.873
1685	hlh-25	muscle	193.143
1685	hlh-25	muscle	180.841
1685	hlh-25	muscle	193.179
1685	hlh-25	muscle	175.958
1685	hlh-25	muscle	161.633
1685	hlh-25	muscle	157.14
1685	hlh-25	muscle	155.633
1685	hlh-25	muscle	171.837
1685	hlh-25	muscle	138.583
1685	hlh-25	muscle	199.378
1685	hlh-25	muscle	158.252
1685	hlh-25	muscle	155.435
1685	hlh-25	muscle	100.156
1685	hlh-25	muscle	108.501
1685	hlh-25	muscle	184.016
1685	hlh-25	muscle	121.031
1685	hlh-25	muscle	196.583
1685	hlh-25	muscle	180.154
1685	hlh-25	muscle	215.015
1685	hlh-25	muscle	184.077
1685	hlh-25	muscle	179.461
1685	hlh-25	muscle	193.277
1685	hlh-25	muscle	115.518
1685	hlh-27	muscle	174.569
1685	hlh-27	muscle	278.812
1685	hlh-27	muscle	287.765
1685	hlh-27	muscle	354.889
1685	hlh-27	muscle	204.466
1685	hlh-27	muscle	229.826
1685	hlh-27	muscle	294.321
1685	hlh-27	muscle	211.003
1685	hlh-27	muscle	272.823
1685	hlh-27	muscle	385.888
1685	hlh-27	muscle	247.096
1685	hlh-27	muscle	292.846
1685	hlh-27	muscle	283.35
1685	hlh-27	muscle	274.814
1685	hlh-27	muscle	307.16
1685	hlh-27	muscle	273.942
1685	hlh-27	muscle	322.99
1685	hlh-27	muscle	220.094
1685	hlh-27	muscle	178.416
1685	hlh-27	muscle	187.662
1685	hlh-27	muscle	179.965
1685	hlh-27	muscle	275.906
1685	hlh-27	muscle	180.572
1685	hlh-27	muscle	196.671
1685	hlh-27	muscle	222.108
1685	hlh-27	muscle	315.705
1685	hlh-27	muscle	257.581
1685	hlh-27	muscle	278.151
1685	hlh-27	muscle	248.848
1685	hlh-27	muscle	264.97
1685	hlh-27	muscle	238.854
1685	hlh-27	muscle	287.133
1685	hlh-27	muscle	291.067
1685	hlh-27	muscle	264.557
1685	hlh-27	muscle	260.113
1685	hlh-27	muscle	271.263
1685	hlh-27	muscle	237.337
1685	hlh-27	muscle	262.752
1685	hlh-27	muscle	267.281
1685	hlh-27	muscle	172.185
1685	hlh-27	muscle	191.795
1685	hlh-27	muscle	184.177
1685	hlh-27	muscle	221.227
1685	hlh-27	muscle	189.744
1685	hlh-27	muscle	182.848
1685	hlh-27	muscle	178.76
1685	hlh-27	muscle	332.815
1685	hlh-27	muscle	297.977
1685	hlh-27	muscle	245.076
1685	hlh-27	muscle	224.244
1685	hlh-27	muscle	330.586
1685	hlh-27	muscle	329.656
1685	hlh-27	muscle	248.74
1685	hlh-27	muscle	367.442
1685	hlh-27	muscle	274.381
1685	hlh-27	muscle	374.439
1685	hlh-27	muscle	462.87
1685	hlh-27	muscle	254.062
1685	hlh-27	muscle	345.45
1685	hlh-27	muscle	394.11
1685	hlh-27	muscle	259.203
1685	hlh-27	muscle	235.891
1685	hlh-27	muscle	362.555
1685	hlh-27	muscle	358.312
1685	hlh-27	muscle	363.572
1685	hlh-27	muscle	362.183
1685	hlh-27	muscle	315.947
1685	hlh-27	muscle	270.651
1685	hlh-27	muscle	250.079
1685	hlh-27	muscle	263.969
1685	hlh-27	muscle	318.038
1685	hlh-27	muscle	287.904
1685	hlh-27	muscle	280.228
1685	hlh-27	muscle	279.538
1685	hlh-27	muscle	266.521
1685	hlh-27	muscle	321.167
1685	hlh-27	muscle	216.453
1685	hlh-27	muscle	226.89
1685	hlh-27	muscle	300.37
1685	hlh-27	muscle	192.664
1685	hlh-27	muscle	213.185
1685	hlh-27	muscle	217.183
1685	hlh-27	muscle	387.72
1685	hlh-27	muscle	375.41
1685	hlh-27	muscle	319.016
1685	hlh-27	muscle	311.33
1685	hlh-27	muscle	393.895
1685	hlh-27	muscle	393.721
1685	hlh-27	muscle	402.145
1685	hlh-27	muscle	375.76
1685	hlh-27	muscle	358.659
1685	hlh-27	muscle	208.891
1685	hlh-27	muscle	214.898
1685	hlh-27	muscle	228.879
1685	hlh-27	muscle	205.441
1685	hlh-27	muscle	205.168
1685	hlh-27	muscle	205.074
1685	hlh-27	muscle	207.507
1685	hlh-27	muscle	216.527
1685	hlh-27	muscle	204.994
1685	hlh-27	muscle	144.794
1685	hlh-27	muscle	241.18
1685	hlh-27	muscle	214.369
1685	hlh-27	muscle	294.982
1685	hlh-27	muscle	160.254
1685	hlh-27	muscle	220.964
1685	hlh-27	muscle	216.874
1685	hlh-27	muscle	224.283
1685	hlh-27	muscle	219.569
1685	hlh-27	muscle	160.646
1685	hlh-27	muscle	153.942
1685	hlh-27	muscle	290.904
1685	hlh-27	muscle	255.682
1685	hlh-27	muscle	257.632
1685	hlh-27	muscle	230.953
1685	hlh-27	muscle	227.115
1685	L4440	muscle	412.523
1685	L4440	muscle	396.478
1685	L4440	muscle	341.408
1685	L4440	muscle	310.433
1685	L4440	muscle	279.813
1685	L4440	muscle	291.513
1685	L4440	muscle	290.801
1685	L4440	muscle	291.812
1685	L4440	muscle	237.181
1685	L4440	muscle	215.503
1685	L4440	muscle	207.941
1685	L4440	muscle	279.742
1685	L4440	muscle	264.363
1685	L4440	muscle	232.086
1685	L4440	muscle	239.758
1685	L4440	muscle	213.517
1685	L4440	muscle	219.268
1685	L4440	muscle	216.212
1685	L4440	muscle	209.701
1685	L4440	muscle	194.507
1685	L4440	muscle	219.312
1685	L4440	muscle	211.257
1685	atf-2	muscle	352.281
1685	atf-2	muscle	341.517
1685	atf-2	muscle	398.272
1685	atf-2	muscle	439.357
1685	atf-2	muscle	324.743
1685	atf-2	muscle	427.494
1685	atf-2	muscle	378.026
1685	atf-2	muscle	571.25
1685	atf-2	muscle	278.459
1685	atf-2	muscle	375.106
1685	atf-2	muscle	316.287
1685	atf-2	muscle	349.836
1685	atf-2	muscle	353.297
1685	atf-2	muscle	337.079
1685	atf-2	muscle	399.213
1685	atf-2	muscle	411.605
1685	atf-2	muscle	448.311
1685	atf-2	muscle	408.265
1685	atf-2	muscle	301.807
1685	atf-2	muscle	461.1
1685	atf-2	muscle	368.437
1685	atf-2	muscle	331.206
1685	atf-2	muscle	318.134
1685	atf-2	muscle	375.699
1685	atf-2	muscle	343.724
1685	atf-2	muscle	286.834
1685	atf-2	muscle	280.09
1685	atf-2	muscle	691.876
1685	atf-2	muscle	322.238
1685	atf-2	muscle	266.25
1685	atf-2	muscle	290.365
1685	atf-2	muscle	262.891
1685	atf-2	muscle	305.617
1685	atf-2	muscle	246.5
1685	atf-2	muscle	345.577
1685	atf-2	muscle	227.431
1685	atf-2	muscle	464.301
1685	atf-2	muscle	302.05
1685	atf-2	muscle	302.9
1685	atf-2	muscle	254.476
1685	atf-2	muscle	246.38
1685	atf-2	muscle	295.246
1685	atf-2	muscle	359.439
1685	atf-2	muscle	260.661
1685	atf-2	muscle	328.279
1685	atf-2	muscle	516.391
1685	atf-2	muscle	398.985
1685	atf-2	muscle	388.935
1685	atf-2	muscle	288.469
1685	atf-2	muscle	540.282
1685	atf-2	muscle	392.564
1685	atf-2	muscle	385.329
1685	atf-2	muscle	432.811
1685	atf-2	muscle	381.795
1685	atf-2	muscle	398.119
1685	atf-2	muscle	461.356
1685	atf-2	muscle	347.268
1685	atf-2	muscle	407.369
1685	atf-2	muscle	328.699
1685	atf-2	muscle	544.633
1685	atf-2	muscle	239.846
1685	atf-2	muscle	236.071
1685	atf-2	muscle	247.494
1685	atf-2	muscle	225.284
1685	atf-2	muscle	238.121
1685	atf-2	muscle	233.779
1685	atf-2	muscle	200.817
1685	atf-2	muscle	235.363
1685	atf-2	muscle	332.319
1685	atf-2	muscle	214.974
1685	atf-2	muscle	433.703
1685	atf-2	muscle	305.664
1685	atf-2	muscle	336.358
1685	atf-2	muscle	399.674
1685	atf-2	muscle	313.685
1685	hlh-28 hlh-29	muscle	199.329
1685	hlh-28 hlh-29	muscle	233.949
1685	hlh-28 hlh-29	muscle	225.04
1685	hlh-28 hlh-29	muscle	188.44
1685	hlh-28 hlh-29	muscle	133.93
1685	hlh-28 hlh-29	muscle	145.818
1685	hlh-28 hlh-29	muscle	171.15
1685	hlh-28 hlh-29	muscle	149.662
1685	hlh-28 hlh-29	muscle	102.543
1685	hlh-28 hlh-29	muscle	126.471
1685	hlh-28 hlh-29	muscle	185.42
1685	hlh-28 hlh-29	muscle	235.919
1685	hlh-28 hlh-29	muscle	217.465
1685	hlh-28 hlh-29	muscle	155.897
1685	hlh-28 hlh-29	muscle	192.675
1685	hlh-28 hlh-29	muscle	199.633
1685	hlh-28 hlh-29	muscle	154.338
1685	hlh-28 hlh-29	muscle	175.99
1685	hlh-28 hlh-29	muscle	134.72
1685	hlh-28 hlh-29	muscle	134.384
1685	hlh-28 hlh-29	muscle	258.201
1685	hlh-28 hlh-29	muscle	146.881
1685	hlh-28 hlh-29	muscle	160.15
1685	hlh-28 hlh-29	muscle	170.383
1685	hlh-28 hlh-29	muscle	140.195
1685	hlh-28 hlh-29	muscle	118.181
1685	hlh-28 hlh-29	muscle	172.423
1685	hlh-28 hlh-29	muscle	112.535
1685	hlh-28 hlh-29	muscle	158.567
1685	hlh-28 hlh-29	muscle	168.18
1685	hlh-28 hlh-29	muscle	148.633
1685	hlh-28 hlh-29	muscle	158.022
1685	hlh-28 hlh-29	muscle	181.757
1685	hlh-28 hlh-29	muscle	130.301
1685	hlh-28 hlh-29	muscle	322.678
1685	hlh-28 hlh-29	muscle	147.157
1685	hlh-28 hlh-29	muscle	144.065
1685	hlh-28 hlh-29	muscle	176.6
1685	hlh-28 hlh-29	muscle	177.084
1685	hlh-28 hlh-29	muscle	175.593
1685	hlh-28 hlh-29	muscle	170.282
1685	hlh-28 hlh-29	muscle	190.762
1685	hlh-28 hlh-29	muscle	154.221
1685	hlh-28 hlh-29	muscle	189.4
1685	hlh-28 hlh-29	muscle	157.087
1685	hlh-28 hlh-29	muscle	182.55
1685	hlh-28 hlh-29	muscle	301.86
1685	hlh-28 hlh-29	muscle	158.895
1685	hlh-28 hlh-29	muscle	132.273
1685	hlh-28 hlh-29	muscle	188.746
1685	hlh-28 hlh-29	muscle	230.743
1685	hlh-28 hlh-29	muscle	137.112
1685	hlh-28 hlh-29	muscle	156.679
1685	hlh-28 hlh-29	muscle	142.267
1685	hlh-28 hlh-29	muscle	176.233
1685	hlh-28 hlh-29	muscle	176.623
1685	hlh-28 hlh-29	muscle	247.084
1685	hlh-28 hlh-29	muscle	185.142
1685	hlh-28 hlh-29	muscle	182.083
1685	hlh-28 hlh-29	muscle	174.377
1685	hlh-28 hlh-29	muscle	180.614
1685	hlh-28 hlh-29	muscle	189.822
1685	hlh-28 hlh-29	muscle	226.604
1685	hlh-28 hlh-29	muscle	206.96
1685	hlh-28 hlh-29	muscle	192.275
1685	hlh-28 hlh-29	muscle	165.728
1685	hlh-28 hlh-29	muscle	177.16
1685	hlh-28 hlh-29	muscle	119.037
1685	hlh-28 hlh-29	muscle	128.523
1685	hlh-28 hlh-29	muscle	131.384
1685	hlh-28 hlh-29	muscle	133.6
1685	hlh-28 hlh-29	muscle	136.75
1685	hlh-28 hlh-29	muscle	176.059
1685	hlh-28 hlh-29	muscle	179.514
1685	hlh-28 hlh-29	muscle	139.713
1685	hlh-28 hlh-29	muscle	247.143
1685	hlh-28 hlh-29	muscle	151.098
1685	hlh-28 hlh-29	muscle	197.988
1685	hlh-28 hlh-29	muscle	205.161
1685	hlh-28 hlh-29	muscle	324.215
1685	hlh-28 hlh-29	muscle	294.386
1685	hlh-28 hlh-29	muscle	198.108
1685	hlh-28 hlh-29	muscle	203.358
1685	hlh-28 hlh-29	muscle	269.237
1685	hlh-28 hlh-29	muscle	274.413
1685	hlh-28 hlh-29	muscle	197.691
1685	hlh-28 hlh-29	muscle	426.739
1685	hlh-28 hlh-29	muscle	164.873
1685	hlh-28 hlh-29	muscle	143.285
1685	hlh-28 hlh-29	muscle	150.379
1685	hlh-28 hlh-29	muscle	168.958
1685	hlh-28 hlh-29	muscle	243.254
1685	hlh-28 hlh-29	muscle	188.709
1685	hlh-28 hlh-29	muscle	150.214
1685	hlh-28 hlh-29	muscle	249.068
1685	hlh-28 hlh-29	muscle	221.971
1685	hlh-28 hlh-29	muscle	169.745
1685	hlh-28 hlh-29	muscle	172.833
1685	hlh-28 hlh-29	muscle	234.786
1685	hlh-28 hlh-29	muscle	237.141
1685	hlh-28 hlh-29	muscle	191.438
1685	hlh-28 hlh-29	muscle	198.365
1685	hlh-28 hlh-29	muscle	199.675
1685	hlh-28 hlh-29	muscle	152.333
1685	hlh-28 hlh-29	muscle	227.775
1685	hlh-28 hlh-29	muscle	283.093
1685	hlh-28 hlh-29	muscle	237.517
1685	hlh-28 hlh-29	muscle	228.435
1685	hlh-28 hlh-29	muscle	247.286
1685	hlh-28 hlh-29	muscle	253.593
1685	hlh-28 hlh-29	muscle	245.483
1685	hlh-28 hlh-29	muscle	205.251
1685	hlh-28 hlh-29	muscle	198.012
1685	hlh-28 hlh-29	muscle	234.037
1685	hlh-28 hlh-29	muscle	181.625
1685	hlh-28 hlh-29	muscle	215.276
1685	hlh-28 hlh-29	muscle	149.206
1685	hlh-28 hlh-29	muscle	140.006
1685	hlh-28 hlh-29	muscle	136.041
1685	hlh-28 hlh-29	muscle	181.196
1685	hlh-28 hlh-29	muscle	144.523
1685	hlh-28 hlh-29	muscle	142.553
1685	hlh-28 hlh-29	muscle	138.515
1685	hlh-28 hlh-29	muscle	175.865
1685	hlh-28 hlh-29	muscle	185.164
1685	hlh-28 hlh-29	muscle	161.997
1685	hlh-28 hlh-29	muscle	178.11
1685	hlh-28 hlh-29	muscle	185.575
1685	hlh-28 hlh-29	muscle	190.464
1685	hlh-28 hlh-29	muscle	157
1685	hlh-28 hlh-29	muscle	109.434
1685	hlh-28 hlh-29	muscle	104.198
1685	hlh-28 hlh-29	muscle	181.35
1685	hlh-28 hlh-29	muscle	174.218
1685	hlh-28 hlh-29	muscle	146.368
1685	hlh-28 hlh-29	muscle	148.632
1685	hlh-28 hlh-29	muscle	164.246
1685	hlh-28 hlh-29	muscle	140.368
1685	hlh-28 hlh-29	muscle	113.243
1685	hlh-28 hlh-29	muscle	123.25
1685	hlh-28 hlh-29	muscle	147.143
1685	hlh-28 hlh-29	muscle	145.05
1685	hlh-28 hlh-29	muscle	112.975
1685	hlh-28 hlh-29	muscle	119.833
1685	hlh-28 hlh-29	muscle	177.838
1685	hlh-28 hlh-29	muscle	181.227
1685	hlh-28 hlh-29	muscle	139.313
1685	hlh-28 hlh-29	muscle	250.829
1685	hlh-28 hlh-29	muscle	106.846
1685	hlh-28 hlh-29	muscle	115.271
1685	hlh-28 hlh-29	muscle	126.043
1685	hlh-28 hlh-29	muscle	181.9
1685	hlh-28 hlh-29	muscle	230.717
1685	hlh-28 hlh-29	muscle	175.385
1685	hlh-28 hlh-29	muscle	124.819
1685	hlh-28 hlh-29	muscle	181.353
1685	hlh-28 hlh-29	muscle	126.431
1685	hlh-28 hlh-29	muscle	169.276
1685	hlh-28 hlh-29	muscle	132.225
1685	hlh-28 hlh-29	muscle	131.719
1685	hlh-28 hlh-29	muscle	146.438
1685	hlh-28 hlh-29	muscle	146.598
1685	hlh-28 hlh-29	muscle	166.688
1685	hlh-28 hlh-29	muscle	189.24
1685	hlh-28 hlh-29	muscle	185.583
1685	hlh-28 hlh-29	muscle	162.362
1685	hlh-28 hlh-29	muscle	225.907
1685	L4440	muscle	437.181
1685	L4440	muscle	315.503
1685	L4440	muscle	407.941
1685	L4440	muscle	279.742
1685	L4440	muscle	264.363
1685	L4440	muscle	332.086
1685	zip-8	muscle	280.757
1685	zip-8	muscle	306.716
1685	zip-8	muscle	285.85
1685	zip-8	muscle	305.268
1685	zip-8	muscle	369.768
1685	zip-8	muscle	250.829
1685	zip-8	muscle	334.406
1685	zip-8	muscle	279.308
1685	zip-8	muscle	246.5
1685	zip-8	muscle	237.054
1685	zip-8	muscle	321.974
1685	zip-8	muscle	322.821
1685	zip-8	muscle	342.851
1685	zip-8	muscle	337.53
1685	zip-8	muscle	331.476
1685	zip-8	muscle	324.048
1685	zip-8	muscle	324.136
1685	zip-8	muscle	330.906
1685	zip-8	muscle	336.412
1685	zip-8	muscle	352.556
1685	zip-8	muscle	349.653
1685	zip-8	muscle	315.492
1685	zip-8	muscle	311.611
1685	zip-8	muscle	356.326
1685	zip-8	muscle	340.525
1685	zip-8	muscle	342.384
1685	zip-8	muscle	366.41
1685	zip-8	muscle	277.406
1685	zip-8	muscle	267.784
1685	zip-8	muscle	318.703
1685	zip-8	muscle	296.784
1685	zip-8	muscle	304.396
1685	zip-8	muscle	265.5
1685	zip-8	muscle	307.34
1685	zip-8	muscle	298.474
1685	zip-8	muscle	315.147
1685	zip-8	muscle	314.067
1685	zip-8	muscle	305.894
1685	zip-8	muscle	489.242
1685	zip-8	muscle	319.962
1685	zip-8	muscle	269.643
1685	zip-8	muscle	226.22
1685	zip-8	muscle	339.833
1685	zip-8	muscle	414.423
1685	zip-8	muscle	249.336
1685	zip-8	muscle	293.742
1685	zip-8	muscle	298.317
1685	zip-8	muscle	289.588
1685	zip-8	muscle	313.343
1685	zip-8	muscle	490.266
1685	zip-8	muscle	305.475
1685	zip-8	muscle	384.685
1685	zip-8	muscle	362.18
1685	zip-8	muscle	317.808
1685	zip-8	muscle	341.262
1685	zip-8	muscle	306.875
1685	zip-8	muscle	295.933
1685	zip-8	muscle	279.357
1685	zip-8	muscle	285.471
1685	zip-8	muscle	367.595
1685	zip-8	muscle	278.851
1685	zip-8	muscle	495.772
1685	zip-8	muscle	476.698
1685	zip-8	muscle	476.845
1685	zip-8	muscle	366.19
1685	zip-8	muscle	356.968
1685	zip-8	muscle	345.502
1685	zip-8	muscle	459.025
1685	zip-8	muscle	392.969
1685	zip-8	muscle	421.143
1685	zip-8	muscle	406.531
1685	zip-8	muscle	367.468
1685	zip-8	muscle	362.417
1685	zip-8	muscle	408.015
1685	zip-8	muscle	369.659
1685	zip-8	muscle	345.037
1685	zip-8	muscle	347.551
1685	zip-8	muscle	375.006
1685	zip-8	muscle	364.071
1685	zip-8	muscle	393.332
1685	zip-8	muscle	432.196
1685	zip-8	muscle	395.107
1685	zip-8	muscle	396.098
1685	zip-8	muscle	459.232
1685	zip-8	muscle	427.95
1685	zip-8	muscle	383.435
1685	zip-8	muscle	326.707
1685	zip-8	muscle	506.648
1685	zip-8	muscle	321.862
1685	zip-8	muscle	406.544
1685	zip-8	muscle	408.793
1685	zip-8	muscle	313.773
1685	zip-8	muscle	407.149
1685	zip-8	muscle	327.808
1685	zip-8	muscle	412.49
1685	zip-8	muscle	327.156
1685	zip-8	muscle	315.91
1685	zip-8	muscle	314.639
1685	zip-8	muscle	313.414
1685	zip-8	muscle	344.926
1685	zip-8	muscle	368.22
1685	zip-8	muscle	342.278
1685	zip-8	muscle	311.655
1685	zip-8	muscle	310.406
1685	zip-8	muscle	505.657
1685	zip-8	muscle	321.048
1685	zip-8	muscle	545.711
1685	zip-8	muscle	420.644
1685	zip-8	muscle	509.34
1685	zip-8	muscle	517.435
1685	zip-8	muscle	446.977
1685	zip-8	muscle	423.086
1685	zip-8	muscle	393.254
1685	zip-8	muscle	392.884
1685	zip-8	muscle	272.157
1685	zip-8	muscle	382.346
1685	zip-8	muscle	317.485
1685	zip-8	muscle	492.521
1685	zip-8	muscle	365.438
1685	zip-8	muscle	398.277
1685	zip-8	muscle	445.91
1685	zip-8	muscle	398.645
1685	zip-8	muscle	422.295
1685	zip-8	muscle	431.203
1685	zip-8	muscle	340.34
1685	zip-8	muscle	337.682
1685	zip-8	muscle	364.596
1685	zip-8	muscle	311.3
1685	zip-8	muscle	243.394
1685	zip-8	muscle	266.194
1685	zip-8	muscle	226.75
1685	zip-8	muscle	255.466
1685	zip-8	muscle	320.559
1685	zip-8	muscle	253.5
1685	zip-8	muscle	241.077
1685	zip-8	muscle	225.314
1685	zip-8	muscle	221.859
1685	zip-8	muscle	280.157
1685	zip-8	muscle	448.48
1685	zip-8	muscle	504.594
1685	zip-8	muscle	510.851
1685	zip-8	muscle	484.912
1685	zip-8	muscle	505.62
1685	zip-8	muscle	485.061
1685	zip-8	muscle	532.267
1685	zip-8	muscle	445.904
1685	zip-8	muscle	416.561
1685	zip-8	muscle	438.488
1685	zip-8	muscle	339.162
1685	zip-8	muscle	420.548
1685	zip-8	muscle	311.756
1685	zip-8	muscle	304.734
1685	zip-8	muscle	357.57
1685	zip-8	muscle	342.906
1685	zip-8	muscle	318.32
1685	zip-8	muscle	320.905
1685	zip-8	muscle	353.103
1685	zip-8	muscle	235.992
1685	zip-8	muscle	318.994
1685	zip-8	muscle	340.736
1685	zip-8	muscle	348.679
1685	zip-8	muscle	332.761
1685	zip-8	muscle	302.25
1685	zip-8	muscle	232.96
1685	zip-8	muscle	253.65
1685	zip-8	muscle	228.831
1685	zip-8	muscle	236.48
1685	zip-8	muscle	277.514
1685	zip-8	muscle	287.868
1685	zip-8	muscle	263.669
1836	ceh-48	muscle	321
1836	ceh-48	muscle	213.903
1836	ceh-48	muscle	591.647
1836	ceh-48	muscle	524
1836	ceh-48	muscle	454
1836	ceh-48	muscle	455.107
1836	ceh-48	muscle	251.5
1836	ceh-48	muscle	364.647
1836	ceh-48	muscle	316.532
1836	ceh-48	muscle	154.297
1836	ceh-48	muscle	381.088
1836	ceh-48	muscle	391.8
1836	ceh-48	muscle	142.208
1836	ceh-48	muscle	194.622
1836	ceh-48	muscle	352.5
1836	ceh-48	muscle	509.3
1836	ceh-48	muscle	229.393
1836	ceh-48	muscle	239.706
1836	ceh-48	muscle	263.41
1836	ceh-48	muscle	228.098
1836	ceh-48	muscle	270.112
1836	ceh-48	muscle	321.507
1836	ceh-48	muscle	388.533
1836	ceh-48	muscle	375.795
1836	ceh-48	muscle	211.143
1836	ceh-48	muscle	269.75
1836	ceh-48	muscle	261.866
1836	ceh-48	muscle	257
1836	ceh-48	muscle	339.419
1836	ceh-48	muscle	198.409
1836	ceh-48	muscle	198.5
1836	ceh-48	muscle	296.472
1836	ceh-48	muscle	231.706
1836	ceh-48	muscle	233.295
1836	ceh-48	muscle	222.721
1836	ceh-48	muscle	223.574
1836	ceh-48	muscle	117.741
1836	ceh-48	muscle	336.736
1836	ceh-48	muscle	289.478
1836	ceh-48	muscle	200.357
1836	ceh-48	muscle	228
1836	ceh-48	muscle	242.808
1836	ceh-48	muscle	136.357
1836	ceh-48	muscle	152.609
1836	ceh-48	muscle	138.25
1836	ceh-48	muscle	145.135
1836	ceh-48	muscle	148.25
1836	ceh-48	muscle	252.203
1836	ceh-48	muscle	223.929
1836	ceh-48	muscle	131.983
1836	ceh-48	muscle	140.857
1836	ceh-48	muscle	230.75
1836	ceh-48	muscle	75.967
1836	ceh-48	muscle	267.029
1836	ceh-48	muscle	319.611
1836	ceh-48	muscle	191.565
1836	ceh-48	muscle	164.318
1836	ceh-48	muscle	156.387
1836	ceh-48	muscle	258.312
1836	ceh-48	muscle	183.75
1836	ceh-48	muscle	100.541
1836	ceh-48	muscle	164.333
1836	ceh-48	muscle	138.125
1836	ceh-48	muscle	154.676
1836	ceh-48	muscle	285.477
1836	ceh-48	muscle	349.309
1836	ceh-48	muscle	143.929
1836	ceh-48	muscle	337.841
1836	ceh-48	muscle	209.882
1836	ceh-48	muscle	280.028
1836	ceh-48	muscle	217.588
1836	ceh-48	muscle	433.621
1836	ceh-48	muscle	237.22
1836	ceh-48	muscle	260.231
1836	ceh-48	muscle	215.562
1836	ceh-48	muscle	183.765
1836	ceh-48	muscle	111.708
1836	ceh-48	muscle	84.386
1836	ceh-48	muscle	93.944
1836	ceh-48	muscle	102.045
1836	ceh-48	muscle	161.113
1836	ceh-48	muscle	129.542
1836	ceh-48	muscle	186.596
1836	ceh-48	muscle	223.245
1836	ceh-48	muscle	187.688
1836	ceh-48	muscle	211.127
1836	ceh-48	muscle	193.733
1836	ceh-48	muscle	219.191
1836	ceh-48	muscle	246.893
1836	ceh-48	muscle	157.008
1836	ceh-48	muscle	294.029
1836	ceh-48	muscle	276.797
1836	ceh-48	muscle	351.792
1836	ceh-48	muscle	177.146
1836	ceh-48	muscle	201.446
1836	ceh-48	muscle	224.889
1836	ceh-48	muscle	178.739
1836	ceh-48	muscle	212.909
1836	ceh-48	muscle	183.5
1836	ceh-48	muscle	170.619
1836	ceh-48	muscle	122.25
1836	ceh-48	muscle	474.726
1836	ceh-48	muscle	233.293
1836	ceh-48	muscle	264.588
1836	ceh-48	muscle	266.143
1836	ceh-48	muscle	278.214
1836	ceh-48	muscle	265.232
1836	ceh-48	muscle	192.056
1836	ceh-48	muscle	226.644
1836	ceh-48	muscle	149.99
1836	ceh-48	muscle	350.719
1836	ceh-48	muscle	226.838
1836	ceh-48	muscle	334.824
1836	ceh-48	muscle	154.464
1836	ceh-48	muscle	234.707
1836	ceh-48	muscle	267.774
1836	ceh-48	muscle	251.975
1836	ceh-48	muscle	255.471
1836	ceh-48	muscle	386.382
1836	ceh-48	muscle	261.355
1836	ceh-48	muscle	227.844
1836	ceh-48	muscle	258.429
1836	ceh-48	muscle	153.73
1836	ceh-48	muscle	281.957
1836	ceh-48	muscle	294.5
1836	ceh-48	muscle	237.64
1836	ceh-48	muscle	215.934
1836	ceh-48	muscle	547.833
1836	ceh-48	muscle	412.302
1836	ceh-48	muscle	529.021
1836	ceh-48	muscle	387.145
1836	ceh-48	muscle	260.789
1836	ceh-48	muscle	366.2
1836	ceh-48	muscle	291.21
1836	ceh-48	muscle	245.946
1836	ceh-48	muscle	259.833
1836	ceh-48	muscle	242.312
1836	ceh-48	muscle	215.262
1836	ceh-48	muscle	387.861
1836	ceh-48	muscle	201.578
1836	ceh-48	muscle	319.899
1836	ceh-48	muscle	319.972
1836	ceh-48	muscle	304.65
1836	ceh-48	muscle	273.688
1836	ceh-48	muscle	261.157
1836	ceh-48	muscle	290.693
1836	ceh-48	muscle	169.468
1836	ceh-48	muscle	267.729
1836	ceh-48	muscle	154.876
1836	ceh-48	muscle	234.393
1836	ceh-48	muscle	227.133
1836	ceh-48	muscle	172.091
1836	ceh-48	muscle	296.562
1836	ceh-48	muscle	307.619
1836	ceh-48	muscle	163.203
1836	ceh-48	muscle	266.853
1836	ceh-48	muscle	234.923
1836	ceh-48	muscle	274.277
1836	ceh-48	muscle	208.615
1836	ceh-48	muscle	328.048
1836	ceh-48	muscle	273.25
1836	ceh-48	muscle	234.125
1836	ceh-48	muscle	245.468
1836	ceh-48	muscle	197.548
1836	ceh-48	muscle	260.362
1836	ceh-48	muscle	368.679
1836	ceh-48	muscle	213.923
1836	ceh-48	muscle	255.128
1836	ceh-48	muscle	232.217
1836	ceh-48	muscle	211.886
1836	ceh-48	muscle	231.431
1836	ceh-48	muscle	353.706
1836	ceh-48	muscle	338
1836	ceh-48	muscle	309.352
1836	ceh-48	muscle	290.682
1836	ceh-48	muscle	194.232
1836	ceh-48	muscle	259.219
1836	ceh-48	muscle	308
1836	ceh-48	muscle	320.786
1836	ceh-48	muscle	208.091
1836	ceh-48	muscle	318
1836	ceh-48	muscle	369.833
1836	ceh-48	muscle	260.45
1836	ceh-48	muscle	240.422
1836	ceh-48	muscle	304.057
1836	ceh-48	muscle	325.01
1836	ceh-48	muscle	304.775
1836	ceh-48	muscle	218.444
1836	ceh-48	muscle	340.556
1836	ceh-48	muscle	278.024
1836	ceh-48	muscle	330.074
1836	ceh-48	muscle	253.852
1836	ceh-48	muscle	190.705
1836	ceh-48	muscle	171.857
1836	ceh-48	muscle	160.042
1836	ceh-48	muscle	177.653
1836	ceh-48	muscle	225.267
1836	ceh-48	muscle	296.39
1836	ceh-48	muscle	285
1836	ceh-48	muscle	392.186
1836	ceh-48	muscle	275.493
1836	ceh-48	muscle	228.594
1836	ceh-48	muscle	240.965
1836	ceh-48	muscle	176.409
1836	ceh-48	muscle	234.728
1836	ceh-48	muscle	241.091
1836	ceh-48	muscle	237.143
1836	ceh-48	muscle	219.611
1836	ceh-48	muscle	130.654
1836	ceh-48	muscle	313.714
1836	ceh-48	muscle	292.167
1836	ceh-48	muscle	320.048
1836	ceh-48	muscle	201.833
1836	ceh-48	muscle	350.625
1836	ceh-48	muscle	345.333
1836	ceh-48	muscle	310.875
1836	ceh-48	muscle	346.333
1836	ceh-48	muscle	208.786
1836	ceh-48	muscle	184.909
1836	ceh-48	muscle	153.824
1836	ceh-48	muscle	173.583
1836	ceh-48	muscle	145.111
1836	ceh-48	muscle	137.95
1836	ceh-48	muscle	165.583
1836	ceh-48	muscle	162.125
1836	ceh-48	muscle	183.412
1836	ceh-48	muscle	314.355
1836	ceh-48	muscle	219.312
1836	ceh-48	muscle	184.204
1836	ceh-48	muscle	375.039
1836	ceh-48	muscle	348.863
1836	ceh-48	muscle	224.516
1836	ceh-48	muscle	345.137
1836	ceh-48	muscle	291.137
1836	ceh-48	muscle	239.523
1836	ceh-48	muscle	207.762
1836	ceh-48	muscle	274.162
1836	ceh-48	muscle	351.904
1836	ceh-48	muscle	290.983
1836	ceh-48	muscle	179.131
1836	ceh-48	muscle	319.348
1836	ceh-48	muscle	262.207
1836	ceh-48	muscle	180.951
1836	ceh-48	muscle	241.235
1836	ceh-48	muscle	289.574
1836	ceh-48	muscle	224.594
1836	ceh-48	muscle	266.823
1836	ceh-48	muscle	258.235
1836	ceh-48	muscle	344.778
1836	ceh-48	muscle	221.971
1836	ceh-48	muscle	332.5
1836	ceh-48	muscle	322.676
1836	ceh-48	muscle	258.362
1836	ceh-48	muscle	281.071
1836	ceh-48	muscle	174.778
1836	ceh-48	muscle	352.471
1836	ceh-48	muscle	296.125
1836	ceh-48	muscle	323.167
1836	ceh-48	muscle	294.917
1836	ceh-48	muscle	207.571
1836	ceh-48	muscle	252.905
1836	ceh-48	muscle	183.562
1836	ceh-48	muscle	251.719
1836	ceh-48	muscle	199.458
1836	ceh-48	muscle	352.976
1836	ceh-48	muscle	285.545
1836	ceh-48	muscle	276.381
1836	ceh-48	muscle	471.571
1836	ceh-48	muscle	245
1836	ceh-48	muscle	416
1836	ceh-48	muscle	358.214
1836	ceh-48	muscle	301.346
1836	ceh-48	muscle	169.571
1836	ceh-48	muscle	279.645
1836	ceh-48	muscle	269.676
1836	ceh-48	muscle	296.25
1836	ceh-48	muscle	230.714
1836	ceh-48	muscle	191.125
1836	ceh-48	muscle	165.929
1836	ceh-48	muscle	216.594
1836	ceh-48	muscle	167.579
1836	ceh-48	muscle	155.5
1836	ceh-48	muscle	202.469
1836	ceh-48	muscle	267.569
1836	ceh-48	muscle	173.532
1836	ceh-48	muscle	161.179
1836	ceh-48	muscle	262.886
1836	ceh-48	muscle	294.562
1836	ceh-48	muscle	251.441
1836	ceh-48	muscle	235.968
1836	ceh-48	muscle	201.971
1836	ceh-48	muscle	552.068
1836	ceh-48	muscle	415.547
1836	ceh-48	muscle	224.962
1836	ceh-48	muscle	214.881
1836	ceh-48	muscle	419.423
1836	ceh-48	muscle	338.655
1836	ceh-48	muscle	274.909
1836	ceh-48	muscle	271.161
1836	ceh-48	muscle	218.517
1836	ceh-48	muscle	242.383
1836	ceh-48	muscle	238.219
1836	ceh-48	muscle	451
1836	ceh-48	muscle	268.784
1836	ceh-48	muscle	214.323
1836	ceh-48	muscle	328.179
1836	ceh-48	muscle	398.431
1836	ceh-48	muscle	228.357
1836	ceh-48	muscle	143.276
1836	ceh-48	muscle	127.364
1836	ceh-48	muscle	376.659
1836	ceh-48	muscle	213.892
1836	ceh-48	muscle	194.71
1836	ceh-48	muscle	250.216
1836	ceh-48	muscle	374.871
1836	ceh-48	muscle	310.409
1836	ceh-48	muscle	241.229
1836	ceh-48	muscle	217.156
1836	ceh-48	muscle	239
1836	ceh-48	muscle	187.15
1836	ceh-48	muscle	336.323
1836	ceh-48	muscle	266.318
1836	ceh-48	muscle	266.378
1836	ceh-48	muscle	262.333
1836	ceh-48	muscle	312.654
1836	ceh-48	muscle	302.028
1836	ceh-48	muscle	395.75
1836	ceh-48	muscle	399.95
1836	ceh-48	muscle	224.125
1836	ceh-48	muscle	412.529
1836	ceh-48	muscle	384.286
1836	ceh-48	muscle	419.095
1836	ceh-48	muscle	473
1836	ceh-48	muscle	280.294
1836	ceh-48	muscle	280.637
1836	ceh-48	muscle	336.973
1836	ceh-48	muscle	239.248
1836	ceh-48	muscle	386.393
1836	ceh-48	muscle	234.647
1836	ceh-48	muscle	227.284
1836	ceh-48	muscle	215.619
1836	ceh-48	muscle	216.98
1836	ceh-48	muscle	196.721
1836	ceh-48	muscle	114.966
1836	ceh-48	muscle	335.517
1836	ceh-48	muscle	222.68
1836	ceh-48	muscle	489.571
1836	ceh-48	muscle	269.247
1836	ceh-48	muscle	290.147
1836	ceh-48	muscle	174.863
1836	ceh-48	muscle	364.65
1836	ceh-48	muscle	317.1
1836	ceh-48	muscle	285.361
1836	ceh-48	muscle	271.128
1836	ceh-48	muscle	312.5
1836	ceh-48	muscle	332
1836	ceh-48	muscle	387.523
1836	ceh-48	muscle	137.194
1836	ceh-48	muscle	391.5
1836	ceh-48	muscle	228.34
1836	ceh-48	muscle	213.443
1836	ceh-48	muscle	257.667
1836	ceh-48	muscle	282.373
1836	ceh-48	muscle	237.274
1836	ceh-48	muscle	221.286
1836	ceh-48	muscle	228.304
1836	ceh-48	muscle	207.463
1836	ceh-48	muscle	136.522
1836	ceh-48	muscle	201.33
1836	ceh-48	muscle	215.418
1836	ceh-48	muscle	173.159
1836	ceh-48	muscle	192.019
1836	ceh-48	muscle	152.659
1836	ceh-48	muscle	215.263
1836	ceh-48	muscle	316.464
1836	ceh-48	muscle	270.5
1836	ceh-48	muscle	251.297
1836	ceh-48	muscle	282.214
1836	ceh-48	muscle	252.028
1836	ceh-48	muscle	291.871
1836	ceh-48	muscle	177.595
1836	ceh-48	muscle	156
1836	ceh-48	muscle	317.92
1836	ceh-48	muscle	239.64
1836	ceh-48	muscle	271.625
1836	ceh-48	muscle	134.604
1836	ceh-48	muscle	157.606
1836	ceh-48	muscle	198.5
1836	ceh-48	muscle	206.034
1836	ceh-48	muscle	203.157
1836	ceh-48	muscle	150.51
1836	ceh-48	muscle	277.138
1836	ceh-48	muscle	181.059
1836	ceh-48	muscle	158.85
1836	ceh-48	muscle	189.686
1836	ceh-48	muscle	141.833
1836	ceh-48	muscle	228.49
1836	ceh-48	muscle	182.703
1836	ceh-48	muscle	199.747
1836	ceh-48	muscle	182.939
1836	ceh-48	muscle	178.652
1836	ceh-48	muscle	180.173
1836	ceh-48	muscle	223.765
1836	ceh-48	muscle	206.512
1836	ceh-48	muscle	151.674
1836	ceh-48	muscle	117.19
1836	ceh-48	muscle	117.343
1836	ceh-48	muscle	114.248
1836	ceh-48	muscle	123.42
1836	ceh-48	muscle	126.216
1836	ceh-48	muscle	122.302
1836	ceh-48	muscle	120.595
1836	ceh-48	muscle	135.617
1836	ceh-48	muscle	129.828
1836	ceh-48	muscle	122.309
1836	ceh-48	muscle	118.559
1836	ceh-48	muscle	339.18
1836	ceh-48	muscle	129.915
1836	ceh-48	muscle	230.98
1836	ceh-48	muscle	161.125
1836	ceh-48	muscle	271.917
1836	ceh-48	muscle	179.988
1836	ceh-48	muscle	264.109
1836	ceh-48	muscle	225.469
1836	ceh-48	muscle	244.676
1836	ceh-48	muscle	255.841
1836	ceh-48	muscle	223.983
1836	ceh-48	muscle	270.214
1836	ceh-48	muscle	250.814
1836	ceh-48	muscle	227.087
1836	ceh-48	muscle	340.018
1836	ceh-48	muscle	471.965
1836	ceh-48	muscle	232.566
1836	ceh-48	muscle	263.909
1836	ceh-48	muscle	275.87
1836	ceh-48	muscle	157.875
1836	ceh-48	muscle	285.659
1836	ceh-48	muscle	137.065
1836	ceh-48	muscle	199.446
1836	ceh-48	muscle	134.944
1836	ceh-48	muscle	211.667
1836	ceh-48	muscle	188.604
1836	ceh-48	muscle	170.712
1836	ceh-48	muscle	180.13
1836	ceh-48	muscle	196.15
1836	ceh-48	muscle	172.476
1836	ceh-48	muscle	208.486
1836	ceh-48	muscle	188.535
1836	ceh-48	muscle	228.529
1836	ceh-48	muscle	289.942
1836	ceh-48	muscle	259.783
1836	ceh-48	muscle	396.25
1836	ceh-48	muscle	292.13
1836	ceh-48	muscle	356.07
1836	ceh-48	muscle	494.892
1836	ceh-48	muscle	113.375
1836	ceh-48	muscle	262.389
1836	ceh-48	muscle	486.696
1836	ceh-48	muscle	172
1836	ceh-48	muscle	145.607
1836	ceh-48	muscle	539.7
1836	ceh-48	muscle	254.705
1836	ceh-48	muscle	397.387
1836	ceh-48	muscle	547.086
1836	ceh-48	muscle	335.875
1836	ceh-48	muscle	380.539
1836	ceh-48	muscle	385.603
1836	ceh-48	muscle	295.949
1836	ceh-48	muscle	387.306
1836	ceh-48	muscle	345.608
1836	ceh-48	muscle	280.231
1836	ceh-48	muscle	349.15
1836	ceh-48	muscle	233.139
1836	ceh-48	muscle	201.286
1836	ceh-48	muscle	207.031
1836	ceh-48	muscle	147.465
1836	ceh-48	muscle	216.103
1836	ceh-48	muscle	345.854
1836	ceh-48	muscle	557.5
1836	ceh-48	muscle	563.179
1836	ceh-48	muscle	344.042
1836	ceh-48	muscle	501.545
1836	ceh-48	muscle	361.086
1836	ceh-48	muscle	429.964
1836	ceh-48	muscle	423.74
1836	ceh-48	muscle	371.417
1836	ceh-48	muscle	366.676
1836	ceh-48	muscle	496.656
1836	ceh-48	muscle	376.81
1836	ceh-48	muscle	278.573
1836	ceh-48	muscle	380.038
1836	ceh-48	muscle	408.286
1836	ceh-48	muscle	282.614
1836	ceh-48	muscle	280.714
1836	ceh-48	muscle	428.432
1836	ceh-48	muscle	486.344
1836	ceh-48	muscle	498
1836	ceh-48	muscle	243.913
1836	ceh-48	muscle	198.45
1836	ceh-48	muscle	137.649
1836	ceh-48	muscle	128.217
1836	ceh-48	muscle	385.3
1836	ceh-48	muscle	334.149
1836	ceh-48	muscle	387.125
1836	ceh-48	muscle	397.192
1836	ceh-48	muscle	248.977
1836	ceh-48	muscle	218.692
1836	ceh-48	muscle	530.167
1836	ceh-48	muscle	223.917
1836	ceh-48	muscle	244.447
1836	ceh-48	muscle	214.763
1836	ceh-48	muscle	229.235
1836	ceh-48	muscle	392.824
1836	ceh-48	muscle	287.514
1836	ceh-48	muscle	208.861
1836	ceh-48	muscle	420.462
1836	ceh-48	muscle	399.656
1836	ceh-48	muscle	334.222
1836	ceh-48	muscle	259.95
1836	ceh-48	muscle	250.75
1836	ceh-48	muscle	249.562
1836	ceh-48	muscle	491.636
1836	ceh-48	muscle	361.438
1836	ceh-48	muscle	386.484
1836	ceh-48	muscle	416.636
1836	ceh-48	muscle	289.618
1836	ceh-48	muscle	390.336
1836	ceh-48	muscle	391.154
1836	ceh-48	muscle	424.803
1836	ceh-48	muscle	308.286
1836	ceh-48	muscle	471.464
1836	ceh-48	muscle	461.321
1836	ceh-48	muscle	557.524
1836	ceh-48	muscle	361.69
1836	ceh-48	muscle	372.844
1836	ceh-48	muscle	376.033
1836	ceh-48	muscle	421.118
1836	ceh-48	muscle	223.932
1836	ceh-48	muscle	285.091
1836	ceh-48	muscle	282.667
1836	ceh-48	muscle	345.156
1836	ceh-48	muscle	399.077
1836	ceh-48	muscle	256.146
1836	ceh-48	muscle	327.95
1836	ceh-48	muscle	508.393
1836	ceh-48	muscle	318.941
1836	ceh-48	muscle	460.117
1836	ceh-48	muscle	672.617
1836	ceh-48	muscle	284.179
1836	ceh-48	muscle	287.458
1836	ceh-48	muscle	272.919
1836	ceh-48	muscle	241.663
1836	ceh-48	muscle	339.962
1836	ceh-48	muscle	373.49
1836	ceh-48	muscle	414.485
1836	ceh-48	muscle	200.583
1836	ceh-48	muscle	333.294
1836	ceh-48	muscle	405.812
1836	ceh-48	muscle	275.906
1836	ceh-48	muscle	335.667
1836	hlh-25	muscle	168.175
1836	hlh-25	muscle	204.059
1836	hlh-25	muscle	184.255
1836	hlh-25	muscle	201.19
1836	hlh-25	muscle	226.75
1836	hlh-25	muscle	206.5
1836	hlh-25	muscle	256.938
1836	hlh-25	muscle	217.103
1836	hlh-25	muscle	211.321
1836	hlh-25	muscle	181.269
1836	hlh-25	muscle	194.382
1836	hlh-25	muscle	223.339
1836	hlh-25	muscle	340.971
1836	hlh-25	muscle	258.19
1836	hlh-25	muscle	177.889
1836	hlh-25	muscle	258.669
1836	hlh-25	muscle	248.792
1836	hlh-25	muscle	202.256
1836	hlh-25	muscle	440.677
1836	hlh-25	muscle	385.167
1836	hlh-25	muscle	303.75
1836	hlh-25	muscle	437.885
1836	hlh-25	muscle	505.799
1836	hlh-25	muscle	294.071
1836	hlh-25	muscle	226.788
1836	hlh-25	muscle	250.947
1836	hlh-25	muscle	313.219
1836	hlh-25	muscle	477.19
1836	hlh-25	muscle	370.452
1836	hlh-25	muscle	294.25
1836	hlh-25	muscle	331.366
1836	hlh-25	muscle	491.98
1836	hlh-25	muscle	205.333
1836	hlh-25	muscle	379.148
1836	hlh-25	muscle	254.062
1836	hlh-25	muscle	210.643
1836	hlh-25	muscle	257.447
1836	hlh-25	muscle	222.944
1836	hlh-25	muscle	213.557
1836	hlh-25	muscle	286.079
1836	hlh-25	muscle	358.821
1836	hlh-25	muscle	240.929
1836	hlh-25	muscle	297.73
1836	hlh-25	muscle	318.13
1836	hlh-25	muscle	278.833
1836	hlh-25	muscle	498.33
1836	hlh-25	muscle	213.372
1836	hlh-25	muscle	229.972
1836	hlh-25	muscle	468.017
1836	hlh-25	muscle	359.661
1836	hlh-25	muscle	396.135
1836	hlh-25	muscle	333.048
1836	hlh-25	muscle	201.312
1836	hlh-25	muscle	429.981
1836	hlh-25	muscle	373.625
1836	hlh-25	muscle	205.5
1836	hlh-25	muscle	228.183
1836	hlh-25	muscle	380.37
1836	hlh-25	muscle	219.472
1836	hlh-25	muscle	232.75
1836	hlh-25	muscle	255.278
1836	hlh-25	muscle	314.108
1836	hlh-25	muscle	308.833
1836	hlh-25	muscle	268.729
1836	hlh-25	muscle	289.381
1836	hlh-25	muscle	276.974
1836	hlh-25	muscle	295.189
1836	hlh-25	muscle	391.318
1836	hlh-25	muscle	212.639
1836	hlh-25	muscle	390.393
1836	hlh-25	muscle	225.147
1836	hlh-25	muscle	183.696
1836	hlh-25	muscle	366.35
1836	hlh-25	muscle	532.45
1836	hlh-25	muscle	284.129
1836	hlh-25	muscle	189.95
1836	hlh-25	muscle	174.568
1836	hlh-25	muscle	451.794
1836	hlh-25	muscle	211.273
1836	hlh-25	muscle	419.452
1836	hlh-25	muscle	390.184
1836	hlh-25	muscle	369.135
1836	hlh-25	muscle	523.857
1836	hlh-25	muscle	633.146
1836	hlh-25	muscle	462.536
1836	hlh-25	muscle	358.49
1836	hlh-25	muscle	148.182
1836	hlh-25	muscle	213.214
1836	hlh-25	muscle	223.107
1836	hlh-25	muscle	265.933
1836	hlh-25	muscle	565.381
1836	hlh-25	muscle	597.75
1836	hlh-25	muscle	430.094
1836	hlh-25	muscle	489
1836	hlh-25	muscle	355.116
1836	hlh-25	muscle	358.549
1836	hlh-25	muscle	402.51
1836	hlh-25	muscle	328.508
1836	hlh-25	muscle	328.857
1836	hlh-25	muscle	342.929
1836	hlh-25	muscle	332.979
1836	hlh-25	muscle	301.114
1836	hlh-25	muscle	269.039
1836	hlh-25	muscle	174.271
1836	hlh-25	muscle	158.058
1836	hlh-25	muscle	146.156
1836	hlh-25	muscle	440
1836	hlh-25	muscle	396.906
1836	hlh-25	muscle	220.375
1836	hlh-25	muscle	294.047
1836	hlh-25	muscle	271.393
1836	hlh-25	muscle	308.704
1836	hlh-25	muscle	278.639
1836	hlh-25	muscle	314.786
1836	hlh-25	muscle	202.941
1836	hlh-25	muscle	249.809
1836	hlh-25	muscle	225.571
1836	hlh-25	muscle	249.424
1836	hlh-25	muscle	363.143
1836	hlh-25	muscle	309.765
1836	hlh-25	muscle	331.824
1836	hlh-25	muscle	309.729
1836	hlh-25	muscle	333.045
1836	hlh-25	muscle	288.757
1836	hlh-25	muscle	353.821
1836	hlh-25	muscle	257.676
1836	hlh-25	muscle	331.727
1836	hlh-25	muscle	373.31
1836	hlh-25	muscle	201.571
1836	hlh-25	muscle	208.529
1836	hlh-25	muscle	239.1
1836	hlh-25	muscle	281.361
1836	hlh-25	muscle	238
1836	hlh-25	muscle	235.742
1836	hlh-25	muscle	318.541
1836	hlh-25	muscle	244.875
1836	hlh-25	muscle	245.766
1836	hlh-25	muscle	383.74
1836	hlh-25	muscle	345.968
1836	hlh-25	muscle	227.139
1836	hlh-25	muscle	273.375
1836	hlh-25	muscle	471.073
1836	hlh-25	muscle	277.663
1836	hlh-25	muscle	498.975
1836	hlh-25	muscle	316.597
1836	hlh-25	muscle	302.225
1836	hlh-25	muscle	307.611
1836	hlh-25	muscle	327.725
1836	hlh-25	muscle	307.938
1836	hlh-25	muscle	338.823
1836	hlh-25	muscle	314.024
1836	hlh-25	muscle	361.31
1836	hlh-25	muscle	261.4
1836	hlh-25	muscle	468.958
1836	hlh-25	muscle	297.068
1836	hlh-25	muscle	244.393
1836	hlh-25	muscle	297.091
1836	hlh-25	muscle	283.762
1836	hlh-25	muscle	321.521
1836	hlh-25	muscle	276.119
1836	hlh-25	muscle	297.662
1836	hlh-25	muscle	311.284
1836	hlh-25	muscle	277.135
1836	hlh-25	muscle	521.19
1836	hlh-25	muscle	475.957
1836	hlh-25	muscle	393.5
1836	hlh-25	muscle	176.176
1836	hlh-25	muscle	435.5
1836	hlh-25	muscle	129.3
1836	hlh-25	muscle	134.5
1836	hlh-25	muscle	353.514
1836	hlh-25	muscle	488.543
1836	hlh-25	muscle	258.056
1836	hlh-25	muscle	225.284
1836	hlh-25	muscle	341.183
1836	hlh-25	muscle	418.357
1836	hlh-25	muscle	278.765
1836	hlh-25	muscle	235
1836	hlh-25	muscle	215.639
1836	hlh-25	muscle	199.667
1836	hlh-25	muscle	244.846
1836	hlh-25	muscle	272.111
1836	hlh-25	muscle	231.551
1836	hlh-25	muscle	236.31
1836	hlh-25	muscle	240.255
1836	hlh-25	muscle	273.519
1836	hlh-25	muscle	239.735
1836	hlh-25	muscle	203.091
1836	hlh-25	muscle	259.757
1836	hlh-25	muscle	223.514
1836	hlh-25	muscle	224.867
1836	hlh-25	muscle	240.671
1836	hlh-25	muscle	290.821
1836	hlh-25	muscle	251.476
1836	hlh-25	muscle	250.721
1836	hlh-25	muscle	131.898
1836	hlh-25	muscle	380.386
1836	hlh-25	muscle	280.725
1836	hlh-25	muscle	306.25
1836	hlh-25	muscle	139.458
1836	hlh-25	muscle	329.67
1836	hlh-25	muscle	106.986
1836	hlh-25	muscle	378.215
1836	hlh-25	muscle	112.705
1836	hlh-25	muscle	174.784
1836	hlh-25	muscle	266.588
1836	hlh-25	muscle	367.625
1836	hlh-25	muscle	284
1836	hlh-25	muscle	210.117
1836	hlh-25	muscle	256.091
1836	hlh-25	muscle	284.25
1836	hlh-25	muscle	242
1836	hlh-25	muscle	257
1836	hlh-25	muscle	253.667
1836	hlh-25	muscle	187.054
1836	hlh-25	muscle	275.048
1836	hlh-25	muscle	348.327
1836	hlh-25	muscle	193.615
1836	hlh-25	muscle	318.529
1836	hlh-25	muscle	331.77
1836	hlh-25	muscle	297.792
1836	hlh-25	muscle	157.741
1836	hlh-25	muscle	174.81
1836	hlh-25	muscle	150.147
1836	hlh-25	muscle	257.082
1836	hlh-25	muscle	151.156
1836	hlh-25	muscle	135.514
1836	hlh-25	muscle	149.797
1836	hlh-25	muscle	162.25
1836	hlh-25	muscle	164.863
1836	hlh-25	muscle	312.207
1836	hlh-25	muscle	150.161
1836	hlh-25	muscle	303.77
1836	hlh-25	muscle	256.719
1836	hlh-25	muscle	300.771
1836	hlh-25	muscle	241.914
1836	hlh-25	muscle	179.872
1836	hlh-25	muscle	383.78
1836	hlh-25	muscle	276.844
1836	hlh-25	muscle	387.744
1836	hlh-25	muscle	155.321
1836	hlh-25	muscle	297.25
1836	hlh-25	muscle	147.271
1836	hlh-25	muscle	246.765
1836	hlh-25	muscle	220.651
1836	hlh-25	muscle	194.217
1836	hlh-25	muscle	252.917
1836	hlh-25	muscle	174.312
1836	hlh-25	muscle	245.221
1836	hlh-25	muscle	317.385
1836	hlh-25	muscle	345.879
1836	hlh-25	muscle	287.745
1836	hlh-25	muscle	179.792
1836	hlh-25	muscle	210.686
1836	hlh-25	muscle	160.51
1836	hlh-25	muscle	138.722
1836	hlh-25	muscle	170.942
1836	hlh-25	muscle	202
1836	hlh-25	muscle	212.381
1836	hlh-25	muscle	140.035
1836	hlh-25	muscle	231.257
1836	hlh-25	muscle	283.5
1836	hlh-25	muscle	340.351
1836	hlh-25	muscle	197.583
1836	hlh-25	muscle	115.043
1836	hlh-25	muscle	147.866
1836	hlh-25	muscle	162.457
1836	hlh-25	muscle	134.405
1836	hlh-25	muscle	169.054
1836	hlh-25	muscle	137.714
1836	hlh-25	muscle	182.647
1836	hlh-25	muscle	153.514
1836	hlh-25	muscle	142.59
1836	hlh-25	muscle	153.25
1836	hlh-25	muscle	120.167
1836	hlh-25	muscle	166.227
1836	hlh-25	muscle	123.826
1836	hlh-25	muscle	151.13
1836	hlh-25	muscle	130.429
1836	hlh-25	muscle	113.633
1836	hlh-27	muscle	276.821
1836	hlh-27	muscle	233.588
1836	hlh-27	muscle	306.875
1836	hlh-27	muscle	361.357
1836	hlh-27	muscle	509.583
1836	hlh-27	muscle	375.233
1836	hlh-27	muscle	333.971
1836	hlh-27	muscle	437.02
1836	hlh-27	muscle	409.512
1836	hlh-27	muscle	347.324
1836	hlh-27	muscle	455.095
1836	hlh-27	muscle	485.894
1836	hlh-27	muscle	471.667
1836	hlh-27	muscle	402.812
1836	hlh-27	muscle	295.038
1836	hlh-27	muscle	235.216
1836	hlh-27	muscle	331
1836	hlh-27	muscle	346.529
1836	hlh-27	muscle	304.15
1836	hlh-27	muscle	332.561
1836	hlh-27	muscle	335.75
1836	hlh-27	muscle	216.347
1836	hlh-27	muscle	332.905
1836	hlh-27	muscle	308.333
1836	hlh-27	muscle	333.25
1836	hlh-27	muscle	350.5
1836	hlh-27	muscle	561.622
1836	hlh-27	muscle	548.417
1836	hlh-27	muscle	576.792
1836	hlh-27	muscle	519.113
1836	hlh-27	muscle	407.742
1836	hlh-27	muscle	414.407
1836	hlh-27	muscle	519.021
1836	hlh-27	muscle	496.581
1836	hlh-27	muscle	574.443
1836	hlh-27	muscle	372.676
1836	hlh-27	muscle	367.882
1836	hlh-27	muscle	346.75
1836	hlh-27	muscle	416.75
1836	hlh-27	muscle	423.108
1836	hlh-27	muscle	476.087
1836	hlh-27	muscle	428.083
1836	hlh-27	muscle	360.018
1836	hlh-27	muscle	390.603
1836	hlh-27	muscle	406.654
1836	hlh-27	muscle	491.929
1836	hlh-27	muscle	473.571
1836	hlh-27	muscle	393.983
1836	hlh-27	muscle	345.067
1836	hlh-27	muscle	350.375
1836	hlh-27	muscle	356
1836	hlh-27	muscle	300.787
1836	hlh-27	muscle	331.94
1836	hlh-27	muscle	417.725
1836	hlh-27	muscle	382.583
1836	hlh-27	muscle	467.25
1836	hlh-27	muscle	410.125
1836	hlh-27	muscle	385.111
1836	hlh-27	muscle	436.312
1836	hlh-27	muscle	577.871
1836	hlh-27	muscle	440.368
1836	hlh-27	muscle	573.712
1836	hlh-27	muscle	604.953
1836	hlh-27	muscle	405.357
1836	hlh-27	muscle	528.147
1836	hlh-27	muscle	430.189
1836	hlh-27	muscle	485.469
1836	hlh-27	muscle	434.108
1836	hlh-27	muscle	477.971
1836	hlh-27	muscle	485.176
1836	hlh-27	muscle	378.95
1836	hlh-27	muscle	343.304
1836	hlh-27	muscle	424.5
1836	hlh-27	muscle	429.8
1836	hlh-27	muscle	723.98
1836	hlh-27	muscle	351.875
1836	hlh-27	muscle	422.231
1836	hlh-27	muscle	417.833
1836	hlh-27	muscle	392.353
1836	hlh-27	muscle	435.818
1836	hlh-27	muscle	694.639
1836	hlh-27	muscle	604.6
1836	hlh-27	muscle	462.114
1836	hlh-27	muscle	512.71
1836	hlh-27	muscle	473.613
1836	hlh-27	muscle	472.941
1836	hlh-27	muscle	497.5
1836	hlh-27	muscle	363.161
1836	hlh-27	muscle	309.188
1836	hlh-27	muscle	394.588
1836	hlh-27	muscle	395
1836	hlh-27	muscle	452.353
1836	hlh-27	muscle	477.843
1836	hlh-27	muscle	399.151
1836	hlh-27	muscle	485.351
1836	hlh-27	muscle	312.8
1836	hlh-27	muscle	429.45
1836	hlh-27	muscle	402.267
1836	hlh-27	muscle	443.878
1836	hlh-27	muscle	448.719
1836	hlh-27	muscle	445.353
1836	hlh-27	muscle	386
1836	hlh-27	muscle	375.882
1836	hlh-27	muscle	467.091
1836	hlh-27	muscle	429.946
1836	hlh-27	muscle	366.824
1836	hlh-27	muscle	328.886
1836	hlh-27	muscle	450
1836	hlh-27	muscle	348.114
1836	hlh-27	muscle	365.599
1836	hlh-27	muscle	487.419
1836	hlh-27	muscle	396.902
1836	hlh-27	muscle	313.171
1836	hlh-27	muscle	432
1836	hlh-27	muscle	315.835
1836	hlh-27	muscle	370.422
1836	hlh-27	muscle	374.286
1836	hlh-27	muscle	269.549
1836	hlh-27	muscle	379.297
1836	hlh-27	muscle	374.707
1836	hlh-27	muscle	312.197
1836	hlh-27	muscle	300.513
1836	hlh-27	muscle	436.364
1836	hlh-27	muscle	436.367
1836	hlh-27	muscle	481.667
1836	hlh-27	muscle	590.148
1836	hlh-27	muscle	380.028
1836	hlh-27	muscle	432.476
1836	hlh-27	muscle	461.767
1836	hlh-27	muscle	447.444
1836	hlh-27	muscle	296.5
1836	hlh-27	muscle	360.578
1836	hlh-27	muscle	300.447
1836	hlh-27	muscle	309.869
1836	hlh-27	muscle	341.838
1836	hlh-27	muscle	355.052
1836	hlh-27	muscle	342.018
1836	hlh-27	muscle	399.206
1836	hlh-27	muscle	433.891
1836	hlh-27	muscle	374.462
1836	hlh-27	muscle	358.957
1836	hlh-27	muscle	321.346
1836	hlh-27	muscle	471
1836	hlh-27	muscle	401.571
1836	hlh-27	muscle	337.345
1836	hlh-27	muscle	426.8
1836	hlh-27	muscle	443.432
1836	hlh-27	muscle	460.29
1836	hlh-27	muscle	425.115
1836	hlh-27	muscle	478.253
1836	hlh-27	muscle	406.705
1836	hlh-27	muscle	394.875
1836	hlh-27	muscle	289.75
1836	hlh-27	muscle	490.276
1836	hlh-27	muscle	353.545
1836	hlh-27	muscle	293.286
1836	hlh-27	muscle	238.438
1836	hlh-27	muscle	368.695
1836	hlh-27	muscle	305.688
1836	hlh-27	muscle	573.967
1836	hlh-27	muscle	429.108
1836	hlh-27	muscle	303.944
1836	hlh-27	muscle	416.679
1836	hlh-27	muscle	318.12
1836	hlh-27	muscle	393.967
1836	hlh-27	muscle	363.389
1836	hlh-27	muscle	409.81
1836	hlh-27	muscle	355.542
1836	hlh-27	muscle	371
1836	hlh-27	muscle	257.125
1836	hlh-27	muscle	267.797
1836	hlh-27	muscle	388.583
1836	hlh-27	muscle	332.811
1836	hlh-27	muscle	239.132
1836	hlh-27	muscle	221.919
1836	hlh-27	muscle	398.389
1836	hlh-27	muscle	323.286
1836	hlh-27	muscle	412.1
1836	hlh-27	muscle	486.346
1836	hlh-27	muscle	306.857
1836	hlh-27	muscle	403.147
1836	hlh-27	muscle	427.108
1836	hlh-27	muscle	442.625
1836	hlh-27	muscle	317.577
1836	hlh-27	muscle	338.188
1836	hlh-27	muscle	312.659
1836	hlh-27	muscle	308.981
1836	hlh-27	muscle	338.971
1836	hlh-27	muscle	392.213
1836	hlh-27	muscle	433.115
1836	hlh-27	muscle	443.143
1836	hlh-27	muscle	432.724
1836	hlh-27	muscle	341.914
1836	hlh-27	muscle	306.182
1836	hlh-27	muscle	329.65
1836	hlh-27	muscle	290.31
1836	hlh-27	muscle	398.357
1836	hlh-27	muscle	315.582
1836	hlh-27	muscle	332.25
1836	hlh-27	muscle	310.351
1836	hlh-27	muscle	323.75
1836	hlh-27	muscle	416.523
1836	hlh-27	muscle	419.701
1836	hlh-27	muscle	345.596
1836	hlh-27	muscle	293.104
1836	hlh-27	muscle	259.116
1836	hlh-27	muscle	287.113
1836	hlh-27	muscle	219.333
1836	hlh-27	muscle	348.077
1836	hlh-27	muscle	349.679
1836	hlh-27	muscle	335.432
1836	hlh-27	muscle	449.308
1836	hlh-27	muscle	422.477
1836	hlh-27	muscle	425.191
1836	hlh-27	muscle	440.205
1836	hlh-27	muscle	300.942
1836	hlh-27	muscle	371.238
1836	hlh-27	muscle	439.324
1836	hlh-27	muscle	322.532
1836	hlh-27	muscle	401.387
1836	hlh-27	muscle	429.058
1836	hlh-27	muscle	490.262
1836	hlh-27	muscle	341.73
1836	hlh-27	muscle	290.708
1836	hlh-27	muscle	318.595
1836	hlh-27	muscle	293.472
1836	hlh-27	muscle	256.964
1836	hlh-27	muscle	228.13
1836	hlh-27	muscle	352.681
1836	hlh-27	muscle	323.219
1836	hlh-27	muscle	291.929
1836	hlh-27	muscle	232.297
1836	hlh-27	muscle	284.81
1836	hlh-27	muscle	250.129
1836	hlh-27	muscle	262.545
1836	hlh-27	muscle	239.261
1836	hlh-27	muscle	316.75
1836	hlh-27	muscle	303.12
1836	hlh-27	muscle	301.382
1836	hlh-27	muscle	394.781
1836	hlh-27	muscle	338.745
1836	hlh-27	muscle	373.357
1836	hlh-27	muscle	377.5
1836	hlh-27	muscle	365.708
1836	hlh-27	muscle	334.294
1836	hlh-27	muscle	359.25
1836	hlh-27	muscle	371.38
1836	hlh-27	muscle	327.5
1836	hlh-27	muscle	249.661
1836	hlh-27	muscle	393.479
1836	hlh-27	muscle	365.615
1836	hlh-27	muscle	388.344
1836	hlh-27	muscle	375.25
1836	hlh-27	muscle	316
1836	hlh-27	muscle	338.045
1836	hlh-27	muscle	301.679
1836	hlh-27	muscle	308.51
1836	hlh-27	muscle	325.327
1836	hlh-27	muscle	330.333
1836	hlh-27	muscle	378.923
1836	hlh-27	muscle	333.833
1836	hlh-27	muscle	341.15
1836	hlh-27	muscle	354.946
1836	hlh-27	muscle	303.139
1836	hlh-27	muscle	383.083
[truncated: 3,118 more rows]

## Sheet: Fig 5f
Figure 5f: ChIP-qPCR GFP for CEH-48::GFP, KLF-3::GFP, END-3::GFP in L3 larvae
	mean % of input
	C23H5.12	Y6E2A.7	pals-30	sri-62	fbxa-171	unc-119	smg-5		Legend
ceh-48:gfp wt	0.235204	0.104801	0.337498	0.410123	0.14538	0.155827	0.221123		strain	genotype		# sample
klf-3:gfp wt	0.265253	0.401475	0.11001	0.107541	0.263308	0.201313	0.323571					replica 1	replica 2	replica 3
end-3:gfp wt	0.255649	0.322007	0.131213	0.00328107	0.285835	0.245781	0.369234		1863	ceh-48	wt	1.1	1.2	1.3
ceh-48:gfp met2 set25	1.47424	0.558585	1.18519	1.77547	0.201081	0.166539	0.306819		1864	klf-3	wt	2.1	2.2	2.3
klf-3:gfp met-2 set-25	0.376548	0.324098	0.178145	0.3125	0.278068	0.253696	0.455438		1865	end-3	wt	3.1	3.2	3.3
end-3:gfp met-2 set-25	0.241771	0.477064	0.269358	0.226684	0.197836	0.179525	0.335458		1874	ceh-48	met-2 set-25	4.1	4.2	4.3
									1875	klf-3	met-2 set-25	5.1	5.2	5.3
	SD								1876	end-3	met-2 set-25	6.1	6.2	6.3
	C23H5.12	Y6E2A.7	pals-30	sri-62	fbxa-171	unc-119	smg-5
ceh-48:gfp wt	0.0738414	0.00574858	0.124931	0.124406	0.0280135	0.0180234	0.0501961
klf-3:gfp wt	0.0763863	0.152204	0.0139316	0.0858352	0.0878763	0.0147525	0.13089
end-3:gfp wt	0.0602179	0.13272	0.0729511	0.00260672	0.0902106	0.0460303	0.0209222
ceh-48:gfp met2 set25	0.0650464	0.329723	0.126768	0.459523	0.00569735	0.00885827	0.0156955
klf-3:gfp met-2 set-25	0.105625	0.0533164	0.0940644	0	0.0488424	0.0703737	0.147261
end-3:gfp met-2 set-25	0.0655784	0.124396	0.18368	0.121362	0.047317	0.0550894	0.141787
	% of input
	C23H5.12	Y6E2A.7	pals-30	sri-62	fbxa-171	unc-119	smg-5
1.1	0.142786	0.112807	0.293601	0.24097	0.110869	0.13697	0.154099
1.2	0.239306	0.099575	0.211236	0.452794	0.179484	0.180107	0.234381
1.3	0.32352	0.10202	0.507658	0.536603	0.145786	0.150405	0.27489
2.1	0.370341	0.431349	0.124734	0.216423	0.386068	0.218685	0.505901
2.2	0.234381	0.571145	0.113986	0.00662404	0.218685	0.182621	0.204749
2.3	0.191038	0.20193	0.0913107	0.099575	0.185171	0.202631	0.260062
3.1	0.214928	0.191701	0.0794906	0.00692931	0.208328	0.185814	0.372917
3.2	0.340784	0.504151	0.0797666	0.00191549	0.236831	0.297699	0.341967
3.3	0.211236	0.270168	0.234381	0.000998416	0.412346	0.253829	0.392817
4.1	1.42102	1.00134	1.34904	2.42322	0.204749	0.162322	0.290564
4.2	1.56583	0.463914	1.04025	1.49685	0.193034	0.158431	0.301855
4.3	1.43587	0.210505	1.16629	1.40632	0.20546	0.178863	0.328036
5.1	0.227183	0.379436	0.306069	0.3125	0.215675	0.174576	0.296669
5.2	0.449667	0.252076	0.145786	0.3125	0.2836	0.24097	0.418102
5.3	0.452794	0.340784	0.0825795	0.3125	0.334929	0.345541	0.651541
6.1	0.157883	0.352801	0.114382	0.0550516	0.175182	0.143282	0.295643
6.2	0.249468	0.431349	0.527385	0.3125	0.154634	0.137922	0.185171
6.3	0.317962	0.647041	0.166308	0.3125	0.263692	0.257372	0.52556
	mean CTs
	C23H5.12	Y6E2A.7	pals-30	sri-62	fbxa-171	unc-119	smg-5
1.1	28.12	40	35.57	35.695	29.71	29.915	34.055
1.2	27.075	39.735	35.61	34.725	28.625	29.195	33.3
1.3	27.215	40	35.17	34.415	28.98	29.45	33.08
inp 1.1	21.99	33.53	30.48	30.32	23.215	23.725	28.035
inp 1.2	21.69	33.085	30.045	30.26	22.825	23.4	27.885
inp 1.3	22.265	33.385	30.87	30.195	22.88	23.395	27.895
2.1	27.56	38.455	45	45	28.965	30.01	32.975
2.2	28.97	39.175	45	45	29.995	31.01	34.935
2.3	28.33	39.74	45	45	29.41	30.385	33.72
inp 2.1	22.805	33.92	38.675	39.47	24.27	24.495	28.67
inp 2.2	23.555	35.045	38.545	34.44	24.48	25.235	29.325
inp 2.3	22.62	34.11	38.225	38.35	23.655	24.76	28.455
3.1	27.51	40	40	45	28.61	29.84	32.555
3.2	27.055	38.065	40	45	28.43	29.485	32.48
3.3	28.56	40	40	45	29.185	30.325	32.645
inp 3.1	21.97	34.295	33.025	34.505	23.025	24.09	27.81
inp 3.2	22.18	33.755	33.03	32.65	23.03	24.415	27.61
inp 3.3	22.995	34.79	34.585	31.71	24.585	25.025	27.975
4.1	25.465	40	31.37	35.72	29.64	30.025	34.44
4.2	24.385	40	31.31	35.055	28.61	29.455	33.305
4.3	24.505	40	31.17	35.64	28.545	29.12	32.975
inp 4.1	22.65	36.68	28.48	33.675	24.03	24.08	29.335
inp 4.2	21.71	35.57	28.045	32.315	22.915	23.475	28.255
inp 4.3	21.705	34.43	28.07	32.81	22.94	23.315	28.045
5.1	28.15	40	45	45	29.4	29.97	33.795
5.2	26.75	40	45	45	28.19	28.9	32.7
5.3	26.14	39.53	45	45	27.635	28.08	31.92
inp 5.1	22.69	35.28	39.97	40	23.865	24.13	28.72
inp 5.2	22.275	34.69	38.9	40	23.05	23.525	28.12
inp 5.3	21.675	34.655	38.08	40	22.735	23.225	27.98
6.1	27.56	38.335	40	45	28.585	29.405	32.89
6.2	27.88	39.575	40	45	29.33	30.045	33.695
6.3	27.03	38.605	40	45	28.63	29.415	32.82
inp 6.1	21.575	33.51	33.55	37.495	22.75	23.28	27.81
inp 6.2	22.555	35.04	35.755	40	23.315	23.865	27.94
inp 6.3	22.055	34.655	34.09	40	23.385	24.135	28.57
	raw CTs
	C23H5.12	C23H5.12	Y6E2A.7	Y6E2A.7	pals-30	pals-30	sri-62	sri-62	fbxa-171	fbxa-171	unc-119	unc-119	smg-5	smg-5
1.1	28.07	28.17	40	40	35.66	35.48	35.95	35.44	29.64	29.78	29.91	29.92	34.11	34
1.2	27.04	27.11	40	39.47	35.34	35.88	34.74	34.71	28.62	28.63	29.25	29.14	33.26	33.34
1.3	27.23	27.2	40	40	35.32	35.02	34.77	34.06	28.95	29.01	29.47	29.43	33.01	33.15
inp 1.1	21.96	22.02	33.31	33.75	30.06	30.9	30	30.64	23.24	23.19	23.76	23.69	27.95	28.12
inp 1.2	21.66	21.72	33.36	32.81	30.08	30.01	30.02	30.5	22.62	23.03	23.46	23.34	27.96	27.81
inp 1.3	22.27	22.26	33.67	33.1	30.87	30.87	29.98	30.41	22.86	22.9	23.45	23.34	27.76	28.03
2.1	27.63	27.49	40	36.91	45	45	45	45	28.73	29.2	29.59	30.43	33	32.95
2.2	29.03	28.91	38.35	40	45	45	45	45	29.93	30.06	30.94	31.08	34.17	35.7
2.3	28.14	28.52	40	39.48	45	45	45	45	29.63	29.19	30.51	30.26	33.67	33.77
inp 2.1	22.74	22.87	33.88	33.96	38.88	38.47	39.47	39.47	23.79	24.75	24.51	24.48	28.64	28.7
inp 2.2	23.89	23.22	34.76	35.33	38.76	38.33	34.17	34.71	24.46	24.5	25.74	24.73	29.42	29.23
inp 2.3	22.57	22.67	34.1	34.12	38.1	38.35	38.35	38.35	23.6	23.71	24.52	25	28.45	28.46
3.1	27.47	27.55	40	40	40	40	45	45	28.51	28.71	29.94	29.74	32.58	32.53
3.2	26.93	27.18	37.42	38.71	40	40	45	45	28.42	28.44	29.14	29.83	32.45	32.51
3.3	28.64	28.48	40	40	40	40	45	45	29.11	29.26	30.01	30.64	32.59	32.7
inp 3.1	21.91	22.03	34.9	33.69	32.98	33.07	34.5	34.51	22.98	23.07	23.68	24.5	28.12	27.5
inp 3.2	22.44	21.92	33.8	33.71	33.05	33.01	32.66	32.64	23.05	23.01	24.42	24.41	27.64	27.58
inp 3.3	23	22.99	35.04	34.54	34.56	34.61	31.71	31.71	24.56	24.61	24.91	25.14	27.95	28
4.1	25.73	25.2	40	40	31.26	31.48	35.72	35.72	29.64	29.64	30.04	30.01	34.17	34.71
4.2	24.33	24.44	40	40	31.34	31.28	35.15	34.96	28.64	28.58	29.32	29.59	32.96	33.65
4.3	24.5	24.51	40	40	31.32	31.02	35.6	35.68	28.49	28.6	29	29.24	32.98	32.97
inp 4.1	22.66	22.64	36.27	37.09	28.06	28.9	33.61	33.74	24.13	23.93	24.12	24.04	29.19	29.48
inp 4.2	21.71	21.71	35.83	35.31	28.08	28.01	32.21	32.42	22.85	22.98	23.49	23.46	28.03	28.48
inp 4.3	21.74	21.67	35.31	33.55	28.07	28.07	32.85	32.77	22.83	23.05	23.42	23.21	28.08	28.01
5.1	28.29	28.01	40	40	45	45	45	45	29.64	29.16	29.97	29.97	33.54	34.05
5.2	26.83	26.67	40	40	45	45	45	45	27.91	28.47	28.96	28.84	32.96	32.44
5.3	26.16	26.12	40	39.06	45	45	45	45	27.71	27.56	28.17	27.99	32.01	31.83
inp 5.1	22.59	22.79	34.91	35.65	39.97	39.97	40	40	23.5	24.23	24.14	24.12	28.82	28.62
inp 5.2	22.57	21.98	34.87	34.51	38.96	38.84	40	40	23.11	22.99	23.5	23.55	28.09	28.15
inp 5.3	21.75	21.6	35.31	34	38.17	37.99	40	40	22.75	22.72	22.98	23.47	28.01	27.95
6.1	27.33	27.79	40	36.67	40	40	45	45	28.6	28.57	29.31	29.5	32.87	32.91
6.2	27.89	27.87	39.15	40	40	40	45	45	28.88	29.78	29.95	30.14	33.28	34.11
6.3	27.12	26.94	37.21	40	40	40	45	45	28.63	28.63	29.34	29.49	32.42	33.22
inp 6.1	21.64	21.51	33.72	33.3	33.43	33.67	37.49	37.5	22.65	22.85	23.31	23.25	27.9	27.72
inp 6.2	22.97	22.14	35.74	34.34	34.82	36.69	40	40	23.09	23.54	23.79	23.94	27.91	27.97
inp 6.3	22.09	22.02	34.6	34.71	34.54	33.64	40	40	23.5	23.27	23.8	24.47	28.13	29.01
	2	2	2	2	2	2	2	2	2	2	2	2	2	2
