# Supplementary material for: H3K9me selectively blocks transcription factor activity and ensures differentiated tissue integrity
Source: Nat Cell Biol. 2021 Nov 4;23(11):1163–75. doi: 10.1038/s41556-021-00776-w (PMC8572725; doi:10.1038/s41556-021-00776-w)
Supplement: Source Data Fig. 7 — Statistical source data. [file 41556_2021_776_MOESM7_ESM.xlsx]

## Sheet: Fig 7e
Figure 7e: Quantification of GFP reporter expression with control or enhancer plasmid
	control		enhancer
	wt	met-2 set-25	wt	met-2 set-25
rep1	0	0	10	94
rep2	0	0	21	93.3
rep3	0	0	15	100
