# Supplementary material for: H3K9me selectively blocks transcription factor activity and ensures differentiated tissue integrity
Source: Nat Cell Biol. 2021 Nov 4;23(11):1163–75. doi: 10.1038/s41556-021-00776-w (PMC8572725; doi:10.1038/s41556-021-00776-w)
Supplement: Source Data Extended Data Fig. 1 — Statistical source data. [file 41556_2021_776_MOESM8_ESM.xlsx]

## Sheet: Ext Data Fig 1g
Extended Data Figure 1g: Quantification of swimming, based on number of head turns per minute
WT	907	638
52	49	44
61	43	48
58	48	38
58	43	56
58	46	51
47	49	50
57	39	44
60	37	50
46	39	55
58	52	39
61	45	50
55	26	51
60	54	36
57	39	55
60	43	18
49	52	36
64	51	43
40	45	50
54	42	47
53	48	42
58	44	48
52	48	41
43	36	48
44	46	53
56	41	48
58	32	52
56	50	48
49	50	52
53	36	44
54	54	39
52	48	31
66	47	41
58	39	47
46	48	53
55	34	46
56	46	30
55	44	48
56	49	49
57	26	39
50	39	55
51	47	46
56	55	51
50	52	51
66	58	33
60	37	48
52	31	50
53	38	38
57	52	48
58	35	52
58	50	41
69	47	35
