# Supplementary material for: H3K9me selectively blocks transcription factor activity and ensures differentiated tissue integrity
Source: Nat Cell Biol. 2021 Nov 4;23(11):1163–75. doi: 10.1038/s41556-021-00776-w (PMC8572725; doi:10.1038/s41556-021-00776-w)
Supplement: Source Data Extended Data Fig. 6 — Statistical source data. [file 41556_2021_776_MOESM9_ESM.xlsx]

## Sheet: Ext Data Fig 6a
Extended Data Figure 6a: Quantification of PGL-1::GFP mean intensity
Strain	condition	tissue	mean.int
1836	egl-38	germline	203.262
1836	egl-38	germline	169.937
1836	egl-38	germline	216.981
1836	egl-38	germline	205.941
1836	egl-38	germline	215.846
1836	egl-38	germline	211.958
1836	egl-38	germline	194.548
1836	egl-38	germline	244.611
1836	egl-38	germline	226.538
1836	egl-38	muscle	211.143
1836	egl-38	muscle	203.262
1836	egl-38	muscle	169.937
1836	egl-38	muscle	216.981
1836	egl-38	muscle	205.941
1836	egl-38	muscle	215.846
1836	egl-38	muscle	211.958
1836	egl-38	muscle	194.548
1836	egl-38	muscle	244.611
1836	egl-38	muscle	226.538
1836	egl-38	muscle	211.143
1836	egl-38	muscle	425.05
1836	egl-38	muscle	322.234
1836	egl-38	muscle	240.156
1836	egl-38	muscle	188.915
1836	egl-38	muscle	142.019
1836	egl-38	pharynx	412.949
1836	egl-38	pharynx	300.528
1836	egl-38	pharynx	309.868
1836	egl-38	pharynx	316.5
1836	egl-38	pharynx	307.548
1836	egl-38	pharynx	304.037
1836	egl-38	pharynx	301.5
1836	egl-38	pharynx	300.361
1836	egl-38	pharynx	319.25
1836	egl-38	muscle	343.587
1836	egl-38	muscle	338.272
1836	egl-38	muscle	267.137
1836	egl-38	muscle	341.289
1836	egl-38	muscle	221.988
1836	egl-38	pharynx	346.176
1836	egl-38	pharynx	301.154
1836	egl-38	pharynx	440.141
1836	egl-38	pharynx	441.917
1836	egl-38	pharynx	451.45
1836	egl-38	pharynx	344
1836	egl-38	intestine	203.774
1836	egl-38	intestine	215.055
1836	egl-38	intestine	196.695
1836	egl-38	neurons	227.429
1836	egl-38	neurons	235.688
1836	egl-38	neurons	293.065
1836	egl-38	neurons	250.1
1836	egl-38	pharynx	383.729
1836	egl-38	pharynx	381.443
1836	egl-38	pharynx	381.175
1836	egl-38	pharynx	370.681
1836	egl-38	pharynx	383.203
1836	egl-38	pharynx	389.051
1836	egl-38	pharynx	392.774
1836	egl-38	germline	130.241
1836	egl-38	germline	134.5
1836	egl-38	germline	132.977
1836	egl-38	germline	135.107
1836	egl-38	germline	144.469
1836	egl-38	muscle	299.184
1836	egl-38	muscle	474.304
1836	egl-38	muscle	492.569
1836	egl-38	muscle	438.586
1836	egl-38	muscle	389.183
1836	egl-38	muscle	454.857
1836	egl-38	muscle	482.75
1836	egl-38	muscle	313.333
1836	egl-38	muscle	406.417
1836	egl-38	muscle	381.521
1836	egl-38	muscle	284.367
1836	egl-38	muscle	282.321
1836	egl-38	muscle	150.719
1836	egl-38	muscle	148.721
1836	egl-38	germline	240.039
1836	egl-38	germline	246.819
1836	egl-38	germline	243.534
1836	egl-38	germline	261.298
1836	egl-38	germline	258.991
1836	egl-38	germline	257.437
1836	egl-38	germline	259.857
1836	egl-38	germline	235.862
1836	egl-38	germline	239.042
1836	egl-38	germline	267.478
1836	egl-38	germline	244.25
1836	egl-38	pharynx	323.287
1836	egl-38	pharynx	311.096
1836	egl-38	pharynx	311.588
1836	egl-38	pharynx	314.481
1836	egl-38	pharynx	295.407
1836	egl-38	pharynx	299.591
1836	egl-38	pharynx	509.529
1836	egl-38	pharynx	524.083
1836	egl-38	pharynx	629.983
1836	egl-38	neurons	359.333
1836	egl-38	neurons	271.889
1836	egl-38	neurons	482.545
1836	egl-38	neurons	291.364
1836	egl-38	neurons	279
1836	egl-38	neurons	227.514
1836	egl-38	neurons	186.667
1836	egl-38	neurons	313.65
1836	egl-38	intestine	598.255
1836	egl-38	intestine	509.378
1836	egl-38	intestine	512.667
1836	egl-38	intestine	479.857
1836	egl-38	intestine	574.111
1836	egl-38	intestine	498.262
1836	egl-38	intestine	579.203
1836	egl-38	intestine	536.324
1836	egl-38	intestine	622.816
1836	egl-38	intestine	364.932
1836	egl-38	intestine	394.607
1836	egl-38	intestine	366.146
1836	egl-38	intestine	479.72
1836	egl-38	intestine	536.168
1836	egl-38	intestine	473.717
1836	egl-38	intestine	385.77
1836	egl-38	intestine	493.454
1836	egl-38	intestine	434.598
1836	egl-38	seam cell	467.451
1836	egl-38	seam cell	477.486
1836	egl-38	seam cell	554.043
1836	egl-38	seam cell	644.457
1836	egl-38	seam cell	639.446
1836	egl-38	muscle	345.25
1836	egl-38	muscle	412.677
1836	egl-38	muscle	321.333
1836	egl-38	muscle	556.746
1836	egl-38	muscle	490.635
1836	egl-38	muscle	715.452
1836	egl-38	muscle	725.721
1836	egl-38	muscle	677.704
1836	egl-38	muscle	432.75
1836	egl-38	muscle	367.235
1836	egl-38	muscle	454.818
1836	egl-38	pharynx	440.286
1836	egl-38	pharynx	388.5
1836	egl-38	pharynx	277.094
1836	egl-38	pharynx	219.423
1836	egl-38	pharynx	275.65
1836	egl-38	pharynx	251.556
1836	egl-38	pharynx	240.375
1836	egl-38	pharynx	362.49
1836	egl-38	pharynx	360.25
1836	egl-38	pharynx	294.833
1836	egl-38	neurons	281.778
1836	egl-38	neurons	260.5
1836	egl-38	neurons	217.25
1836	egl-38	neurons	117.073
1836	egl-38	neurons	313.786
1836	egl-38	neurons	285.125
1836	egl-38	neurons	342.188
1836	egl-38	neurons	226.643
1836	egl-38	neurons	277.646
1836	egl-38	germline	312.375
1836	egl-38	germline	335.222
1836	egl-38	germline	385.765
1836	egl-38	germline	366.784
1836	egl-38	germline	389.594
1836	egl-38	germline	299.175
1836	egl-38	germline	328.375
1836	egl-38	germline	342.062
1836	egl-38	germline	381.769
1836	egl-38	germline	383.25
1836	egl-38	germline	404.667
1836	egl-38	germline	366.125
1836	egl-38	muscle	207.152
1836	egl-38	muscle	286.429
1836	egl-38	muscle	316.656
1836	egl-38	muscle	325.209
1836	egl-38	muscle	171.143
1836	egl-38	muscle	225.87
1836	egl-38	pharynx	372.176
1836	egl-38	pharynx	366.304
1836	egl-38	pharynx	366.492
1836	egl-38	pharynx	359.531
1836	egl-38	pharynx	368.85
1836	egl-38	pharynx	363.893
1836	egl-38	pharynx	358.181
1836	egl-38	pharynx	359.466
1836	egl-38	pharynx	368.971
1836	egl-38	germline	557.385
1836	egl-38	germline	604.75
1836	egl-38	germline	505.408
1836	egl-38	germline	437.611
1836	egl-38	germline	538.438
1836	egl-38	germline	482.5
1836	egl-38	germline	597.25
1836	egl-38	germline	499.032
1836	egl-38	germline	516.238
1836	egl-38	germline	548.013
1836	egl-38	intestine	279.917
1836	egl-38	intestine	218.527
1836	egl-38	intestine	353.147
1836	egl-38	intestine	361.256
1836	egl-38	intestine	427.75
1836	egl-38	intestine	426.247
1836	egl-38	intestine	429.505
1836	egl-38	intestine	243.267
1836	egl-38	intestine	264.289
1836	egl-38	intestine	497.341
1836	egl-38	intestine	405.831
1836	egl-38	intestine	372.867
1836	egl-38	intestine	466.147
1836	egl-38	intestine	381.522
1836	egl-38	intestine	418.557
1836	egl-38	intestine	432.678
1836	egl-38	intestine	501.503
1836	egl-38	muscle	861.662
1836	egl-38	muscle	378.075
1836	egl-38	muscle	347.301
1836	egl-38	muscle	163.905
1836	egl-38	muscle	240.833
1836	egl-38	muscle	254
1836	egl-38	muscle	318.514
1836	egl-38	muscle	297.056
1836	egl-38	muscle	194.524
1836	egl-38	muscle	234.719
1836	egl-38	seam cell	227.01
1836	egl-38	seam cell	256.103
1836	egl-38	seam cell	278.507
1836	egl-38	seam cell	285.15
1836	egl-38	seam cell	252.188
1836	egl-38	germline	261.217
1836	egl-38	germline	287.786
1836	egl-38	germline	216.529
1836	egl-38	germline	255.375
1836	egl-38	germline	247.125
1836	egl-38	germline	294.25
1836	egl-38	germline	315.167
1836	egl-38	germline	265.846
1836	egl-38	germline	327.417
1836	egl-38	muscle	451.158
1836	egl-38	muscle	407.38
1836	egl-38	muscle	279.254
1836	egl-38	muscle	383.333
1836	egl-38	muscle	424.29
1836	egl-38	muscle	453.482
1836	egl-38	muscle	426.167
1836	egl-38	muscle	488.957
1836	egl-38	muscle	713.375
1836	egl-38	muscle	448.5
1836	egl-38	muscle	385.294
1836	egl-38	muscle	418.812
1836	egl-38	muscle	339.455
1836	egl-38	neurons	247.125
1836	egl-38	neurons	211.077
1836	egl-38	neurons	229.75
1836	egl-38	neurons	156.269
1836	egl-38	neurons	240.938
1836	egl-38	neurons	311.273
1836	egl-38	neurons	221.25
1836	egl-38	pharynx	389.25
1836	egl-38	pharynx	395.808
1836	egl-38	pharynx	363.682
1836	egl-38	pharynx	392
1836	egl-38	pharynx	391
1836	egl-38	pharynx	381.444
1836	egl-38	pharynx	394.528
1836	egl-38	pharynx	394.738
1836	egl-38	pharynx	388.821
1836	egl-38	pharynx	388.783
1836	egl-38	pharynx	597.688
1836	egl-38	pharynx	483.875
1836	egl-38	pharynx	551.812
1836	egl-38	pharynx	517.577
1836	egl-38	pharynx	988
1836	egl-38	pharynx	401.75
1836	egl-38	pharynx	362.182
1836	egl-38	pharynx	349.681
1836	egl-38	pharynx	438.128
1836	egl-38	pharynx	410.923
1836	egl-38	pharynx	367.571
1836	egl-38	muscle	410.267
1836	egl-38	muscle	420.128
1836	egl-38	muscle	609.875
1836	egl-38	muscle	517.4
1836	egl-38	muscle	533.594
1836	egl-38	muscle	587.348
1836	egl-38	muscle	570.023
1836	egl-38	muscle	525.315
1836	egl-38	muscle	487.458
1836	egl-38	muscle	495.847
1836	egl-38	muscle	382.864
1836	egl-38	muscle	400.204
1836	egl-38	muscle	424.597
1836	egl-38	muscle	357.059
1836	egl-38	muscle	442.523
1836	egl-38	muscle	449.293
1836	egl-38	muscle	448.708
1836	egl-38	muscle	629.167
1836	egl-38	muscle	570.042
1836	egl-38	muscle	443.269
1836	egl-38	muscle	537.292
1836	egl-38	muscle	506.438
1836	egl-38	seam cell	581.775
1836	egl-38	intestine	445.619
1836	egl-38	intestine	372.65
1836	egl-38	intestine	499.486
1836	egl-38	intestine	457.488
1836	egl-38	intestine	480.847
1836	egl-38	intestine	482.875
1836	egl-38	intestine	491.19
1836	egl-38	intestine	430.614
1836	egl-38	intestine	377.588
1836	egl-38	intestine	347.292
1836	egl-38	intestine	275.989
1836	egl-38	intestine	278.356
1836	egl-38	intestine	369.713
1836	egl-38	intestine	594.272
1836	egl-38	neurons	304.312
1836	egl-38	neurons	285
1836	egl-38	neurons	561.062
1836	egl-38	neurons	436.562
1836	egl-38	neurons	381.375
1836	egl-38	neurons	610.544
1836	egl-38	neurons	274.344
1836	egl-38	intestine	592.956
1836	egl-38	intestine	583.128
1836	egl-38	intestine	396.852
1836	egl-38	intestine	423.068
1836	egl-38	intestine	430.191
1836	egl-38	intestine	401.423
1836	egl-38	intestine	376.637
1836	egl-38	intestine	576.207
1836	egl-38	intestine	353.643
1836	egl-38	intestine	385.022
1836	egl-38	intestine	779.823
1836	egl-38	intestine	461.562
1836	egl-38	intestine	496.088
1836	egl-38	intestine	404.855
1836	egl-38	intestine	334.644
1836	egl-38	intestine	363.596
1836	egl-38	intestine	379.07
1836	egl-38	intestine	745.513
1836	egl-38	seam cell	425.422
1836	egl-38	seam cell	390.639
1836	egl-38	seam cell	486.527
1836	egl-38	muscle	415.622
1836	egl-38	muscle	398.968
1836	egl-38	muscle	329.625
1836	egl-38	muscle	480.5
1836	egl-38	muscle	599.41
1836	egl-38	muscle	752.852
1836	egl-38	muscle	785.514
1836	egl-38	muscle	311.893
1836	egl-38	muscle	265.521
1836	egl-38	muscle	407.37
1836	egl-38	muscle	523.13
1836	egl-38	muscle	826.034
1836	egl-38	muscle	427.352
1836	egl-38	muscle	434.25
1836	egl-38	muscle	449.569
1836	egl-38	muscle	506.759
1836	egl-38	muscle	646.139
1836	egl-38	muscle	497.118
1836	egl-38	muscle	510.738
1836	egl-38	muscle	505.846
1836	egl-38	muscle	557.31
1836	egl-38	muscle	602.324
1836	egl-38	pharynx	335.5
1836	egl-38	pharynx	303.812
1836	egl-38	pharynx	301
1836	egl-38	pharynx	361.262
1836	egl-38	pharynx	330.622
1836	egl-38	pharynx	345.517
1836	egl-38	pharynx	369.312
1836	egl-38	pharynx	344.524
1836	egl-38	pharynx	357.351
1836	egl-38	pharynx	343.682
1836	egl-38	pharynx	372.892
1836	egl-38	pharynx	319.183
1836	egl-38	pharynx	354
1836	egl-38	neurons	256.238
1836	egl-38	neurons	254.375
1836	egl-38	neurons	268.625
1836	egl-38	neurons	251
1836	egl-38	neurons	309.375
1836	egl-38	neurons	320
1836	egl-38	neurons	229.75
1836	egl-38	neurons	204.8
1836	egl-38	neurons	160.73
1836	egl-38	neurons	186.312
1836	egl-38	neurons	250.5
1836	egl-38	neurons	274.571
1836	egl-38	neurons	169.417
1836	egl-38	neurons	274.571
1836	L4440	intestine	471.897
1836	L4440	intestine	296.532
1836	L4440	intestine	604.885
1836	L4440	intestine	586.792
1836	L4440	intestine	616.212
1836	L4440	intestine	715.098
1836	L4440	intestine	687.866
1836	L4440	intestine	759.2
1836	L4440	intestine	525.419
1836	L4440	intestine	538.706
1836	L4440	intestine	564.324
1836	L4440	intestine	413.909
1836	L4440	intestine	328.08
1836	L4440	intestine	385.777
1836	L4440	intestine	482.625
1836	L4440	intestine	400.448
1836	L4440	intestine	499.045
1836	L4440	intestine	514.571
1836	L4440	intestine	662.271
1836	L4440	intestine	617.71
1836	L4440	muscle	319.42
1836	L4440	muscle	376.214
1836	L4440	muscle	516.625
1836	L4440	muscle	312.667
1836	L4440	muscle	379.412
1836	L4440	muscle	532.396
1836	L4440	muscle	443.54
1836	L4440	muscle	290.035
1836	L4440	muscle	452.892
1836	L4440	muscle	389.754
1836	L4440	muscle	329.482
1836	L4440	muscle	335.528
1836	L4440	muscle	436.542
1836	L4440	muscle	510.042
1836	L4440	muscle	316.414
1836	L4440	muscle	305.067
1836	L4440	muscle	337.367
1836	L4440	pharynx	341.381
1836	L4440	pharynx	491.826
1836	L4440	pharynx	375
1836	L4440	pharynx	286.375
1836	L4440	pharynx	368.917
1836	L4440	pharynx	297.5
1836	L4440	pharynx	383.565
1836	L4440	pharynx	399.532
1836	L4440	pharynx	225.5
1836	L4440	pharynx	301.923
1836	L4440	pharynx	349.333
1836	L4440	pharynx	376.179
1836	L4440	pharynx	394.688
1836	L4440	germline	329.315
1836	L4440	germline	349.625
1836	L4440	germline	316.667
1836	L4440	germline	494.042
1836	L4440	germline	555.357
1836	L4440	germline	690.774
1836	L4440	seam cell	545.269
1836	L4440	seam cell	519.054
1836	L4440	muscle	202.214
1836	L4440	muscle	413.596
1836	L4440	muscle	452.49
1836	L4440	muscle	433.984
1836	L4440	pharynx	278.481
1836	L4440	pharynx	304.647
1836	L4440	pharynx	294.235
1836	L4440	pharynx	294.5
1836	L4440	pharynx	336.056
1836	L4440	pharynx	324.603
1836	L4440	pharynx	334.294
1836	L4440	seam cell	309.426
1836	L4440	seam cell	295.275
1836	L4440	muscle	383.594
1836	L4440	muscle	947.5
1836	L4440	muscle	843.095
1836	L4440	muscle	1239.29
1836	L4440	muscle	502.655
1836	L4440	muscle	363.05
1836	L4440	muscle	638.097
1836	L4440	muscle	530.344
1836	L4440	muscle	598.192
1836	L4440	muscle	514.568
1836	L4440	muscle	438.39
1836	L4440	muscle	575.288
1836	L4440	muscle	478.625
1836	L4440	muscle	397.75
1836	L4440	muscle	407.37
1836	L4440	muscle	683.21
1836	L4440	muscle	557.056
1836	L4440	muscle	836.167
1836	L4440	muscle	641.966
1836	L4440	muscle	697.667
1836	L4440	muscle	639.406
1836	L4440	intestine	327.19
1836	L4440	intestine	591.706
1836	L4440	intestine	392.485
1836	L4440	intestine	560.427
1836	L4440	intestine	361.285
1836	L4440	intestine	382.714
1836	L4440	intestine	528.093
1836	L4440	intestine	333.991
1836	L4440	intestine	310.108
1836	L4440	intestine	429.091
1836	L4440	intestine	338.94
1836	L4440	intestine	431.122
1836	L4440	intestine	474.442
1836	L4440	intestine	366.31
1836	L4440	intestine	471.901
1836	L4440	seam cell	525.697
1836	L4440	seam cell	670.161
1836	L4440	seam cell	666.205
1836	L4440	seam cell	687.065
1836	L4440	seam cell	685.25
1836	L4440	seam cell	668.766
1836	L4440	seam cell	722.972
1836	L4440	seam cell	667.111
1836	L4440	seam cell	648.885
1836	L4440	pharynx	461.038
1836	L4440	pharynx	538.375
1836	L4440	pharynx	497.188
1836	L4440	pharynx	328.375
1836	L4440	pharynx	158.872
1836	L4440	pharynx	301.333
1836	L4440	pharynx	414.375
1836	L4440	pharynx	276.703
1836	L4440	pharynx	339.625
1836	L4440	pharynx	187.417
1836	L4440	pharynx	235.939
1836	L4440	muscle	472.083
1836	L4440	muscle	404
1836	L4440	muscle	396.432
1836	L4440	muscle	289
1836	L4440	muscle	326.256
1836	L4440	muscle	303.245
1836	L4440	muscle	327.48
1836	L4440	muscle	566.587
1836	L4440	muscle	661.861
1836	L4440	muscle	513.809
1836	L4440	muscle	703.796
1836	L4440	muscle	713.715
1836	L4440	muscle	462.53
1836	L4440	muscle	575.727
1836	L4440	muscle	771
1836	L4440	neurons	349.062
1836	L4440	neurons	561.909
1836	L4440	neurons	266.808
1836	L4440	muscle	344.239
1836	L4440	muscle	362.438
1836	L4440	muscle	158.649
1836	L4440	muscle	394.728
1836	L4440	muscle	498.548
1836	L4440	muscle	381.02
1836	L4440	muscle	391.679
1836	L4440	muscle	395.367
1836	L4440	muscle	350.806
1836	L4440	muscle	561.108
1836	L4440	muscle	421.893
1836	L4440	muscle	344.938
1836	L4440	muscle	405.577
1836	L4440	muscle	269.706
1836	L4440	muscle	309.812
1836	L4440	muscle	175.723
1836	L4440	muscle	271.175
1836	L4440	muscle	381.706
1836	L4440	muscle	314.077
1836	L4440	muscle	294.972
1836	L4440	muscle	311.143
1836	L4440	muscle	290.062
1836	L4440	muscle	253.841
1836	L4440	pharynx	382.188
1836	L4440	pharynx	382.514
1836	L4440	pharynx	367.382
1836	L4440	pharynx	393.362
1836	L4440	pharynx	366.224
1836	L4440	pharynx	355.462
1836	L4440	pharynx	386.62
1836	L4440	pharynx	395.036
1836	L4440	pharynx	384.548
1836	L4440	pharynx	355.444
1836	L4440	pharynx	360.35
1836	L4440	pharynx	355.586
1836	L4440	pharynx	390.385
1836	L4440	neurons	374.45
1836	L4440	neurons	162.846
1836	L4440	neurons	155.059
1836	L4440	neurons	208.452
1836	L4440	neurons	254.25
1836	L4440	neurons	204.167
1836	L4440	neurons	236.846
1836	L4440	neurons	217.008
1836	L4440	intestine	447.835
1836	L4440	intestine	440.463
1836	L4440	intestine	369.253
1836	L4440	intestine	308.803
1836	L4440	intestine	195.861
1836	L4440	muscle	216
1836	L4440	muscle	183.929
1836	L4440	muscle	287.914
1836	L4440	muscle	302.784
1836	L4440	muscle	262.667
1836	L4440	muscle	305.685
1836	L4440	muscle	294.781
1836	L4440	muscle	525.763
1836	L4440	muscle	302.671
1836	L4440	muscle	294.508
1836	L4440	muscle	211.024
1836	L4440	muscle	286.883
1836	L4440	muscle	393.797
1836	L4440	muscle	248.882
1836	L4440	muscle	298.385
1836	L4440	muscle	265.495
1836	L4440	muscle	312.732
1836	L4440	muscle	315.892
1836	L4440	muscle	254.622
1836	L4440	germline	509.096
1836	L4440	germline	468.619
1836	L4440	germline	372.5
1836	L4440	germline	517.25
1836	L4440	germline	452.125
1836	L4440	germline	505.25
1836	L4440	germline	443
1836	L4440	germline	443.536
1836	L4440	germline	431.636
1836	L4440	germline	473.186
1836	L4440	germline	388.865
1836	L4440	germline	442.622
1836	L4440	germline	460.362
1836	L4440	germline	438.462
1836	L4440	intestine	494.531
1836	L4440	intestine	492.755
1836	L4440	intestine	524.457
1836	L4440	intestine	413.863
1836	L4440	intestine	447.558
1836	L4440	intestine	374.61
1836	L4440	intestine	559.202
1836	L4440	intestine	549.346
1836	L4440	intestine	468.369
1836	L4440	intestine	392.634
1836	L4440	intestine	474.967
1836	L4440	intestine	365.308
1836	L4440	intestine	439.66
1836	L4440	intestine	298.71
1836	L4440	intestine	333.063
1836	L4440	intestine	363.295
1836	L4440	intestine	271.741
1836	L4440	intestine	306.536
1836	L4440	muscle	431.769
1836	L4440	muscle	402.281
1836	L4440	muscle	506.333
1836	L4440	muscle	577.45
1836	L4440	muscle	460.926
1836	L4440	muscle	499.054
1836	L4440	muscle	539.081
1836	L4440	muscle	543.969
1836	L4440	muscle	465.9
1836	L4440	muscle	340.406
1836	L4440	muscle	469.175
1836	L4440	muscle	555.708
1836	L4440	muscle	325.583
1836	L4440	muscle	527.523
1836	L4440	muscle	633.023
1836	L4440	muscle	442.113
1836	L4440	muscle	306.771
1836	L4440	muscle	500.029
1836	L4440	muscle	861.5
1836	L4440	muscle	525.667
1836	L4440	muscle	608.69
1836	L4440	muscle	517.293
1836	L4440	germline	865.471
1836	L4440	germline	857.531
1836	L4440	germline	848.768
1836	L4440	germline	788.078
1836	L4440	germline	874.412
1836	L4440	germline	781.375
1836	L4440	germline	835.115
1836	L4440	germline	794
1836	L4440	germline	707.839
1836	L4440	germline	783.481
1836	L4440	germline	654.31
1836	L4440	germline	760.125
1836	L4440	germline	727.844
1836	L4440	germline	650.955
1836	L4440	pharynx	413.65
1836	L4440	pharynx	358
1836	L4440	pharynx	537.559
1836	L4440	pharynx	475.012
1836	L4440	pharynx	327.808
1836	L4440	pharynx	395.337
1836	L4440	pharynx	381.426
1836	L4440	pharynx	535.423
1836	L4440	pharynx	602.438
1836	L4440	pharynx	534.706
1836	L4440	pharynx	433.696
1836	L4440	pharynx	406.71
1836	L4440	pharynx	368.286
1836	L4440	intestine	504.579
1836	L4440	intestine	405.628
1836	L4440	intestine	578.506
1836	L4440	intestine	446.443
1836	L4440	intestine	331.196
1836	L4440	intestine	645.037
1836	L4440	intestine	510.618
1836	L4440	intestine	527.921
1836	L4440	intestine	519.569
1836	L4440	intestine	513.632
1836	L4440	intestine	586.5
1836	L4440	intestine	512.138
1836	L4440	muscle	564.391
1836	L4440	muscle	435.131
1836	L4440	muscle	432.4
1836	L4440	muscle	783.059
1836	L4440	muscle	604.87
1836	L4440	muscle	475.755
1836	L4440	muscle	395.271
1836	madf-9	muscle	265
1836	madf-9	muscle	330.135
1836	madf-9	muscle	297.405
1836	madf-9	muscle	312.617
1836	madf-9	muscle	279.059
1836	madf-9	muscle	337.952
1836	madf-9	muscle	320.323
1836	madf-9	muscle	345.13
1836	madf-9	muscle	336.895
1836	madf-9	muscle	340.062
1836	madf-9	muscle	370.643
1836	madf-9	muscle	337.25
1836	madf-9	muscle	148.109
1836	madf-9	muscle	149.459
1836	madf-9	muscle	149.12
1836	madf-9	muscle	153.6
1836	madf-9	muscle	146.55
1836	madf-9	muscle	142.9
1836	madf-9	pharynx	294.559
1836	madf-9	pharynx	294.559
1836	madf-9	pharynx	269.808
1836	madf-9	pharynx	317.975
1836	madf-9	pharynx	275.189
1836	madf-9	pharynx	262.607
1836	madf-9	pharynx	271
1836	madf-9	pharynx	269.591
1836	madf-9	pharynx	306
1836	madf-9	neurons	299.286
1836	madf-9	neurons	215.667
1836	madf-9	neurons	210.235
1836	madf-9	neurons	205.238
1836	madf-9	neurons	172.375
1836	madf-9	neurons	174.162
1836	madf-9	seam cell	269.002
1836	madf-9	germline	172.317
1836	madf-9	germline	215.568
1836	madf-9	germline	192.484
1836	madf-9	germline	174.431
1836	madf-9	germline	172.406
1836	madf-9	germline	212.174
1836	madf-9	muscle	246.174
1836	madf-9	muscle	289.244
1836	madf-9	muscle	209.52
1836	madf-9	muscle	387.618
1836	madf-9	muscle	283.531
1836	madf-9	muscle	149.583
1836	madf-9	muscle	153.839
1836	madf-9	germline	201.363
1836	madf-9	germline	185.509
1836	madf-9	germline	196.544
1836	madf-9	germline	185.475
1836	madf-9	germline	175.261
1836	madf-9	germline	170.765
1836	madf-9	germline	185.608
1836	madf-9	germline	192.712
1836	madf-9	germline	193.678
1836	madf-9	germline	193.188
1836	madf-9	muscle	215.633
1836	madf-9	muscle	226.083
1836	madf-9	muscle	271.553
1836	madf-9	muscle	250.589
1836	madf-9	muscle	313.81
1836	madf-9	muscle	423.5
1836	madf-9	muscle	314.258
1836	madf-9	muscle	371.389
1836	madf-9	muscle	444.478
1836	madf-9	muscle	384.702
1836	madf-9	muscle	241.968
1836	madf-9	pharynx	284.92
1836	madf-9	pharynx	128.19
1836	madf-9	pharynx	137.298
1836	madf-9	pharynx	128.402
1836	madf-9	pharynx	126.433
1836	madf-9	pharynx	127.561
1836	madf-9	pharynx	131.582
1836	madf-9	pharynx	130.948
1836	madf-9	germline	203.911
1836	madf-9	germline	211.308
1836	madf-9	germline	231.794
1836	madf-9	germline	203.071
1836	madf-9	germline	213.315
1836	madf-9	germline	214.9
1836	madf-9	germline	243.716
1836	madf-9	germline	180.47
1836	madf-9	germline	197.217
1836	madf-9	germline	166.688
1836	madf-9	muscle	368.392
1836	madf-9	muscle	309.25
1836	madf-9	muscle	266.192
1836	madf-9	muscle	297.66
1836	madf-9	muscle	317.838
1836	madf-9	muscle	389
1836	madf-9	muscle	247.469
1836	madf-9	muscle	236.373
1836	madf-9	muscle	285.574
1836	madf-9	muscle	260.925
1836	madf-9	muscle	264.984
1836	madf-9	muscle	496.349
1836	madf-9	muscle	313.239
1836	madf-9	muscle	213.944
1836	madf-9	germline	306.205
1836	madf-9	germline	324.246
1836	madf-9	germline	348.055
1836	madf-9	germline	300.481
1836	madf-9	germline	214.304
1836	madf-9	germline	199.597
1836	madf-9	germline	211.402
1836	madf-9	germline	187.171
1836	madf-9	germline	246.438
1836	madf-9	germline	351.486
1836	madf-9	germline	225.414
1836	madf-9	germline	190.329
1836	madf-9	intestine	410.499
1836	madf-9	intestine	385.15
1836	madf-9	intestine	532.147
1836	madf-9	intestine	315.547
1836	madf-9	intestine	532.907
1836	madf-9	intestine	355.41
1836	madf-9	intestine	273.819
1836	madf-9	seam cell	258.176
1836	madf-9	seam cell	317.736
1836	madf-9	seam cell	292.121
1836	madf-9	seam cell	285.444
1836	madf-9	seam cell	276
1836	madf-9	seam cell	236.558
1836	madf-9	seam cell	249.52
1836	madf-9	seam cell	219.741
1836	madf-9	seam cell	224.43
1836	madf-9	seam cell	217.214
1836	madf-9	seam cell	221.25
1836	madf-9	seam cell	200.316
1836	madf-9	seam cell	206.81
1836	madf-9	seam cell	193.514
1836	madf-9	seam cell	199.952
1836	madf-9	seam cell	217.171
1836	madf-9	seam cell	312.418
1836	madf-9	seam cell	306.42
1836	madf-9	seam cell	243.747
1836	madf-9	seam cell	294.625
1836	madf-9	seam cell	237.7
1836	madf-9	seam cell	226.947
1836	madf-9	seam cell	210.574
1836	madf-9	seam cell	208.806
1836	madf-9	seam cell	200.45
1836	madf-9	seam cell	192.656
1836	madf-9	seam cell	174.188
1836	madf-9	seam cell	207.214
1836	madf-9	seam cell	253.038
1836	madf-9	seam cell	247.809
1836	madf-9	seam cell	275.786
1836	madf-9	muscle	236.333
1836	madf-9	muscle	335.318
1836	madf-9	muscle	835.609
1836	madf-9	muscle	744.388
1836	madf-9	muscle	687.333
1836	madf-9	muscle	437.265
1836	madf-9	muscle	511.824
1836	madf-9	muscle	470.016
1836	madf-9	muscle	525.426
1836	madf-9	muscle	404.81
1836	madf-9	muscle	391.5
1836	madf-9	muscle	441.972
1836	madf-9	muscle	607.007
1836	madf-9	muscle	508.322
1836	madf-9	muscle	531.266
1836	madf-9	muscle	977.397
1836	madf-9	muscle	454.054
1836	madf-9	muscle	350.5
1836	madf-9	muscle	374.618
1836	madf-9	muscle	417.706
1836	madf-9	muscle	529.757
1836	madf-9	muscle	381.265
1836	madf-9	intestine	444.5
1836	madf-9	intestine	448.086
1836	madf-9	intestine	230.97
1836	madf-9	intestine	240.988
1836	madf-9	germline	269.616
1836	madf-9	germline	264.386
1836	madf-9	germline	273.019
1836	madf-9	germline	197.681
1836	madf-9	germline	264.145
1836	madf-9	germline	402.678
1836	madf-9	germline	430.722
1836	madf-9	germline	403.037
1836	madf-9	germline	378.267
1836	madf-9	germline	431.098
1836	madf-9	germline	363.983
1836	madf-9	germline	452.128
1836	madf-9	neurons	510.5
1836	madf-9	neurons	467.357
1836	madf-9	neurons	349.625
1836	madf-9	neurons	358.068
1836	madf-9	neurons	524.417
1836	madf-9	neurons	285.333
1836	madf-9	neurons	344.5
1836	madf-9	pharynx	157.569
1836	madf-9	pharynx	145.382
1836	madf-9	pharynx	149.794
1836	madf-9	pharynx	176.773
1836	madf-9	pharynx	170.333
1836	madf-9	pharynx	122.413
1836	madf-9	pharynx	119.812
1836	madf-9	pharynx	134.438
1836	madf-9	pharynx	202.435
1836	madf-9	pharynx	125.375
1836	pax-2	intestine	493.967
1836	pax-2	intestine	352.9
1836	pax-2	intestine	379.152
1836	pax-2	intestine	344.024
1836	pax-2	intestine	407.613
1836	pax-2	intestine	352.854
1836	pax-2	intestine	406.14
1836	pax-2	intestine	370.193
1836	pax-2	intestine	372.831
1836	pax-2	intestine	411.432
1836	pax-2	intestine	445.684
1836	pax-2	intestine	340.958
1836	pax-2	intestine	429.173
1836	pax-2	pharynx	399.856
1836	pax-2	pharynx	363.616
1836	pax-2	pharynx	385.768
1836	pax-2	pharynx	390.964
1836	pax-2	pharynx	386.51
1836	pax-2	pharynx	389.769
1836	pax-2	pharynx	362.102
1836	pax-2	pharynx	417.786
1836	pax-2	neurons	308.904
1836	pax-2	neurons	313.188
1836	pax-2	neurons	265
1836	pax-2	neurons	340.857
1836	pax-2	neurons	325.469
1836	pax-2	neurons	300.762
1836	pax-2	neurons	279.818
1836	pax-2	neurons	344.4
1836	pax-2	muscle	758.719
1836	pax-2	muscle	823.924
1836	pax-2	muscle	437.338
1836	pax-2	muscle	566.261
1836	pax-2	muscle	539.571
1836	pax-2	muscle	523.679
1836	pax-2	muscle	289.35
1836	pax-2	muscle	342.438
1836	pax-2	muscle	335.705
1836	pax-2	muscle	315.321
1836	pax-2	muscle	308.125
1836	pax-2	muscle	439.333
1836	pax-2	muscle	247.43
1836	pax-2	muscle	327.486
1836	pax-2	neurons	184.714
1836	pax-2	seam cell	549.938
1836	pax-2	seam cell	471.786
1836	pax-2	seam cell	219.625
1836	pax-2	germline	212.286
1836	pax-2	germline	196.191
1836	pax-2	germline	202
1836	pax-2	germline	200.542
1836	pax-2	germline	204.878
1836	pax-2	germline	225.738
1836	pax-2	germline	198.588
1836	pax-2	germline	217.426
1836	pax-2	pharynx	260.453
1836	pax-2	pharynx	266.536
1836	pax-2	pharynx	248.611
1836	pax-2	pharynx	234.245
1836	pax-2	pharynx	226.388
1836	pax-2	pharynx	236.966
1836	pax-2	pharynx	241.75
1836	pax-2	pharynx	278.71
1836	pax-2	muscle	350.413
1836	pax-2	muscle	429.408
1836	pax-2	muscle	410.945
1836	pax-2	muscle	345.571
1836	pax-2	muscle	336.517
1836	pax-2	muscle	373.29
1836	pax-2	muscle	221.115
1836	pax-2	muscle	333.781
1836	pax-2	muscle	337.955
1836	pax-2	muscle	478.542
1836	pax-2	muscle	579
1836	pax-2	muscle	415.87
1836	pax-2	muscle	397.989
1836	pax-2	muscle	336.125
1836	pax-2	muscle	417
1836	pax-2	muscle	742.676
1836	pax-2	muscle	562.488
1836	pax-2	muscle	297.083
1836	pax-2	neurons	206.857
1836	pax-2	neurons	180.095
1836	pax-2	neurons	255.667
1836	pax-2	neurons	212.444
1836	pax-2	neurons	168.25
1836	pax-2	intestine	374.74
1836	pax-2	intestine	527.56
1836	pax-2	intestine	362.761
1836	pax-2	intestine	327.418
1836	pax-2	intestine	712.228
1836	pax-2	intestine	373.215
1836	pax-2	intestine	417.791
1836	pax-2	muscle	364.643
1836	pax-2	muscle	253.225
1836	pax-2	muscle	347.427
1836	pax-2	muscle	489.523
1836	pax-2	muscle	563.562
1836	pax-2	muscle	405.457
1836	pax-2	muscle	442.545
1836	pax-2	muscle	485.317
1836	pax-2	muscle	440.106
1836	pax-2	muscle	712.938
1836	pax-2	muscle	698.079
1836	pax-2	muscle	459.542
1836	pax-2	muscle	433.271
1836	pax-2	muscle	447.4
1836	pax-2	muscle	356.591
1836	pax-2	seam cell	425.174
1836	pax-2	seam cell	393.18
1836	pax-2	intestine	290.521
1836	pax-2	intestine	371.569
1836	pax-2	intestine	487.294
1836	pax-2	intestine	665.533
1836	pax-2	intestine	396.931
1836	pax-2	intestine	447.084
1836	pax-2	intestine	297.172
1836	pax-2	intestine	283.358
1836	pax-2	intestine	487.718
1836	pax-2	intestine	352.452
1836	pax-2	intestine	381.782
1836	pax-2	intestine	331.769
1836	pax-2	seam cell	452.2
1836	pax-2	seam cell	391.923
1836	pax-2	muscle	388.355
1836	pax-2	muscle	463.876
1836	pax-2	muscle	480
1836	pax-2	muscle	430.675
1836	pax-2	muscle	492.131
1836	pax-2	muscle	432.349
1836	pax-2	muscle	494.314
1836	pax-2	muscle	772.439
1836	pax-2	muscle	510.838
1836	pax-2	muscle	498.115
1836	pax-2	muscle	693.589
1836	pax-2	muscle	911.442
1836	pax-2	pharynx	397.769
1836	pax-2	pharynx	394.778
1836	pax-2	pharynx	304.27
1836	pax-2	pharynx	434.909
1836	pax-2	pharynx	361.397
1836	pax-2	pharynx	323.392
1836	pax-2	pharynx	467.75
1836	pax-2	pharynx	225.232
1836	pax-2	pharynx	473.929
1836	pax-2	pharynx	270.294
1836	pax-2	pharynx	272.31
1836	pax-2	neurons	376.438
1836	pax-2	neurons	519.8
1836	pax-2	neurons	425.625
1836	pax-2	neurons	250.5
1836	pax-2	neurons	262.143
1836	pax-2	neurons	301.5
1836	pax-2	neurons	258.818
1836	pax-2	neurons	357.192
1836	pax-2	neurons	318.531
1836	pax-2	neurons	389.833
1836	pax-2	neurons	344.917
1836	pax-2	neurons	379.139
1836	pax-2	neurons	213.988
1836	pax-2	neurons	220.5
1836	pax-2	neurons	303.833
1836	pax-2	neurons	176.962
1836	pax-2	neurons	163.938
1836	pax-2	neurons	174.619
1836	pax-2	muscle	865.389
1836	pax-2	muscle	431.946
1836	pax-2	muscle	466.033
1836	pax-2	muscle	259.333
1836	pax-2	muscle	317.225
1836	pax-2	muscle	344.172
1836	pax-2	muscle	463.833
1836	pax-2	intestine	170.002
1836	pax-2	intestine	199.106
1836	pax-2	intestine	292.452
1836	pax-2	intestine	284.716
1836	pax-2	germline	428.021
1836	pax-2	germline	384.139
1836	pax-2	germline	333.125
1836	pax-2	germline	298.021
1836	pax-2	germline	183.824
1836	pax-2	pharynx	348.55
1836	pax-2	pharynx	341.703
1836	pax-2	pharynx	328.862
1836	pax-2	pharynx	329.222
1836	pax-2	pharynx	363.886
1836	pax-2	pharynx	357.794
1836	pax-2	pharynx	365.133
1836	pax-2	intestine	207.26
1836	pax-2	intestine	261.505
1836	pax-2	muscle	282.667
1836	pax-2	muscle	341.27
1836	pax-2	muscle	388.629
1836	pax-2	muscle	329.8
1836	pax-2	muscle	374.711
1836	pax-2	muscle	321.324
1836	pax-2	muscle	394.663
1836	pax-2	muscle	404.539
1836	pax-2	muscle	432.02
1836	pax-2	muscle	439.549
1836	pax-2	muscle	339.294
1836	pax-2	muscle	404.641
1836	pax-2	muscle	704.722
1836	pax-2	muscle	548.867
1836	pax-2	muscle	269.101
1836	pax-2	pharynx	286.8
1836	pax-2	pharynx	346.733
1836	pax-2	pharynx	272.05
1836	pax-2	pharynx	258.614
1836	pax-2	pharynx	472.525
1836	pax-2	pharynx	519.627
1836	pax-2	pharynx	401.056
1836	pax-2	neurons	225
1836	pax-2	neurons	231
1836	pax-2	neurons	326.333
1836	pax-2	germline	480.281
1836	pax-2	germline	389.854
1836	pax-2	germline	425.5
1836	pax-2	germline	460.328
1836	pax-2	germline	354.043
1836	pax-2	germline	342.333
1836	pax-2	germline	350.875
1836	pax-2	muscle	280.707
1836	pax-2	muscle	339.63
1836	pax-2	muscle	416.297
1836	pax-2	muscle	363.757
1836	pax-2	muscle	388.726
1836	pax-2	muscle	502.589
1836	pax-2	muscle	329.632
1836	pax-2	muscle	336.484
1836	pax-2	intestine	326.894
1836	pax-2	intestine	299.222
1836	pax-2	intestine	299.316
1836	pax-2	germline	276.75
1836	pax-2	germline	281.938
1836	pax-2	germline	279.894
1836	pax-2	germline	292.183
1836	pax-2	germline	263.177
1836	pax-2	germline	309.536
1836	pax-2	germline	287.753
1836	pax-2	germline	279.443
1836	pax-2	germline	305.196
1836	pax-2	germline	380.236
1836	pax-2	germline	371.146
1836	pax-2	germline	359.058
1836	pax-2	germline	321.709
1836	pax-2	neurons	395.286
1836	pax-2	neurons	266.5
1836	pax-2	neurons	450.125
1836	pax-2	neurons	197.885
1836	pax-2	neurons	301.385
1836	pax-2	neurons	204.667
1836	pax-2	neurons	197.083
1836	pax-2	pharynx	361.091
1836	pax-2	pharynx	371.75
1836	pax-2	pharynx	379.905
1836	pax-2	pharynx	352.667
1836	pax-2	pharynx	364.619
1836	pax-2	pharynx	328.688
1836	pax-2	pharynx	375.206
1836	pax-2	pharynx	372.549
1836	pax-2	pharynx	355.406
1836	pax-2	pharynx	372.156
1836	pax-2	seam cell	464.743
1836	pax-2	seam cell	553.452
1836	pax-2	seam cell	717.794
1836	pax-2	seam cell	704.852
1836	pax-2	seam cell	716.692
1836	pax-2	seam cell	745.051
1836	pax-2	seam cell	642.377
1836	pax-2	seam cell	630.529
1836	pax-2	intestine	942.589
1836	pax-2	intestine	639.402
1836	pax-2	intestine	544.514
1836	pax-2	intestine	463.713
1836	pax-2	intestine	400.762
1836	pax-2	intestine	431.809
1836	pax-2	intestine	370.271
1836	pax-2	intestine	304.03
1836	pax-2	intestine	509.098
1836	pax-2	intestine	410.398
1836	pax-2	intestine	637.781
1836	pax-2	intestine	424.379
1836	pax-2	intestine	406.111
1836	pax-2	intestine	593.11
1836	pax-2	muscle	818.211
1836	pax-2	muscle	385.907
1836	pax-2	muscle	893.453
1836	pax-2	muscle	564.906
1836	pax-2	muscle	769.538
1836	pax-2	muscle	520.354
1836	pax-2	muscle	617
1836	pax-2	muscle	826.213
1836	pax-2	muscle	677.245
1836	pax-2	muscle	688.512
1836	pax-2	muscle	629.806
1836	pax-2	muscle	617.469
1836	pax-2	pharynx	344.667
1836	pax-2	pharynx	353.75
1836	pax-2	pharynx	409.514
1836	pax-2	pharynx	388.732
1836	pax-2	pharynx	239.25
1836	pax-2	neurons	265.476
1836	pax-2	neurons	257.382
1836	pax-2	neurons	328.75
1836	pax-2	neurons	212.714
1836	pax-2	neurons	276.364
1836	pax-2	neurons	234.595
1836	pax-2	muscle	243.681
1836	pax-2	muscle	436.033
1836	pax-2	muscle	404.741
1836	pax-2	muscle	349.214
1836	pax-2	muscle	343.9
1836	pax-2	muscle	488.206
1836	pax-2	muscle	434.333
1836	pax-2	muscle	455.926
1836	pax-2	muscle	443.935
1836	pax-2	muscle	515.814
1836	pax-2	muscle	464.744
1836	pax-2	muscle	623.06
1836	pax-2	muscle	681.439
1836	pax-2	muscle	441.271
1836	pax-2	intestine	470.457
1836	pax-2	intestine	483.923
1836	pax-2	intestine	306.406
1836	pax-2	intestine	271.342
1836	pax-2	intestine	459.535
1836	pax-2	intestine	479.033
1836	pax-2	intestine	552.327
1836	pax-2	intestine	551.952
1836	pax-2	intestine	448.707
1836	pax-2	intestine	382.394
1836	pax-2	intestine	405.098
1836	pax-2	intestine	368.634
1836	pax-2	pharynx	132.621
1836	pax-2	pharynx	126.32
1836	pax-2	pharynx	177.696
1836	pax-2	pharynx	165.522
1836	pax-2	neurons	297.5
1836	pax-2	neurons	208.25
1836	pax-2	neurons	210.654
1836	pax-2	neurons	196.636
1836	pax-2	neurons	309.714
1836	pax-2	germline	289.607
1836	pax-2	germline	331.608
1836	pax-2	germline	376.75
1836	pax-2	germline	258.594
1836	pax-2	germline	341.408
1836	pax-2	intestine	364.586
1836	pax-2	intestine	383.375
1836	pax-2	intestine	338.777
1836	pax-2	intestine	360.256
1836	pax-2	intestine	376.658
1836	pax-2	intestine	378.763
1836	pax-2	intestine	467.528
1836	pax-2	intestine	463.543
1836	pax-2	intestine	515.928
1836	pax-2	intestine	439.329
1836	pax-2	intestine	412.338
1836	pax-2	intestine	392.764
1836	pax-2	intestine	384.743
1836	pax-2	intestine	250.941
1836	pax-2	intestine	261.141
1836	pax-2	muscle	344.43
1836	pax-2	muscle	329.746
1836	pax-2	muscle	371.765
1836	pax-2	muscle	479.275
1836	pax-2	muscle	543.222
1836	pax-2	muscle	455.546
1836	pax-2	muscle	798
1836	pax-2	muscle	567.647
1836	pax-2	muscle	574.017
1836	pax-2	muscle	536.792
1836	pax-2	muscle	381.647
1836	pax-2	pharynx	402.929
1836	pax-2	pharynx	285.732
1836	pax-2	pharynx	309.393
1836	pax-2	pharynx	336.078
1836	pax-2	pharynx	339.395
1836	pax-2	pharynx	331.373
1836	pax-2	pharynx	373.482
1836	pax-2	neurons	433.5
1836	pax-2	neurons	585.961
1836	pax-2	neurons	246.889
1836	pax-2	neurons	231.786
1836	pax-2	neurons	456.471
1836	pax-2	neurons	334.167
1836	pax-2	neurons	276.75
1836	pax-2	pharynx	631.317
1836	pax-2	pharynx	445.898
1836	pax-2	pharynx	624.375
1836	pax-2	pharynx	289.162
1836	pax-2	pharynx	378.524
1836	pax-2	pharynx	235.052
1836	pax-2	pharynx	230.067
1836	pax-2	pharynx	232.691
1836	zip-11	muscle	311.407
1836	zip-11	muscle	395.297
1836	zip-11	muscle	346.422
1836	zip-11	muscle	285.339
1836	zip-11	muscle	196.804
1836	zip-11	muscle	210.681
1836	zip-11	muscle	189.088
1836	zip-11	muscle	460.354
1836	zip-11	muscle	498.056
1836	zip-11	muscle	632.893
1836	zip-11	muscle	479.25
1836	zip-11	intestine	350.351
1836	zip-11	intestine	249.265
1836	zip-11	germline	546
1836	zip-11	germline	430
1836	zip-11	germline	417.5
1836	zip-11	germline	534.839
1836	zip-11	germline	370.896
1836	zip-11	germline	463.192
1836	zip-11	pharynx	356.392
1836	zip-11	pharynx	408.4
1836	zip-11	pharynx	280.357
1836	zip-11	pharynx	341.062
1836	zip-11	pharynx	383.806
1836	zip-11	pharynx	435.451
1836	zip-11	pharynx	428.101
1836	zip-11	neurons	234.286
1836	zip-11	neurons	186.973
1836	zip-11	neurons	160.042
1836	zip-11	seam cell	207.87
1836	zip-11	seam cell	359.671
1836	zip-11	muscle	390.227
1836	zip-11	muscle	400.366
1836	zip-11	muscle	451.45
1836	zip-11	muscle	358.696
1836	zip-11	muscle	378.279
1836	zip-11	muscle	395.365
1836	zip-11	muscle	391.154
1836	zip-11	muscle	394.082
1836	zip-11	muscle	559.294
1836	zip-11	muscle	819.162
1836	zip-11	intestine	214.295
1836	zip-11	intestine	206.003
1836	zip-11	intestine	227.064
1836	zip-11	neurons	642.5
1836	zip-11	neurons	195.75
1836	zip-11	neurons	219.364
1836	zip-11	neurons	274.5
1836	zip-11	neurons	203.2
1836	zip-11	germline	400.486
1836	zip-11	germline	466.939
1836	zip-11	germline	493.281
1836	zip-11	germline	480.5
1836	zip-11	germline	415.809
1836	zip-11	germline	403.262
1836	zip-11	pharynx	438.292
1836	zip-11	pharynx	333.538
1836	zip-11	pharynx	452.221
1836	zip-11	muscle	207.279
1836	zip-11	muscle	295.217
1836	zip-11	muscle	351.382
1836	zip-11	muscle	314.588
1836	zip-11	muscle	387.52
1836	zip-11	muscle	334.855
1836	zip-11	muscle	700.685
1836	zip-11	muscle	414.153
1836	zip-11	muscle	211.613
1836	zip-11	muscle	311.19
1836	zip-11	muscle	439.266
1836	zip-11	muscle	264.548
1836	zip-11	muscle	371.446
1836	zip-11	muscle	424.429
1836	zip-11	muscle	520.068
1836	zip-11	muscle	399.719
1836	zip-11	muscle	460.249
1836	zip-11	muscle	478.719
1836	zip-11	seam cell	518.517
1836	zip-11	seam cell	471.655
1836	zip-11	pharynx	494.203
1836	zip-11	pharynx	445.5
1836	zip-11	pharynx	430.696
1836	zip-11	pharynx	599.076
1836	zip-11	pharynx	485.583
1836	zip-11	pharynx	233.528
1836	zip-11	pharynx	251.698
1836	zip-11	pharynx	662.356
1836	zip-11	pharynx	445.456
1836	zip-11	pharynx	228.229
1836	zip-11	pharynx	425
1836	zip-11	pharynx	481.581
1836	zip-11	pharynx	684.615
1836	zip-11	pharynx	929.273
1836	zip-11	intestine	255.588
1836	zip-11	intestine	336.463
1836	zip-11	intestine	371.492
1836	zip-11	intestine	304.92
1836	zip-11	intestine	339.241
1836	zip-11	intestine	468.704
1836	zip-11	intestine	417.73
1836	zip-11	intestine	453.455
1836	zip-11	muscle	478.214
1836	zip-11	muscle	460.424
1836	zip-11	muscle	454.139
1836	zip-11	muscle	523.525
1836	zip-11	muscle	506.574
1836	zip-11	muscle	448.734
1836	zip-11	muscle	431.256
1836	zip-11	muscle	802.095
1836	zip-11	seam cell	671.337
1836	zip-11	seam cell	560.099
1836	zip-11	neurons	512.333
1836	zip-11	neurons	566.375
1836	zip-11	neurons	603.324
1836	zip-11	neurons	350.417
1836	zip-11	neurons	118.318
1836	zip-11	neurons	232.143
1836	zip-11	germline	423.484
1836	zip-11	germline	514.087
1836	zip-11	germline	475.903
1836	zip-11	germline	399.923
1836	zip-11	germline	487.654
1836	zip-11	germline	395.917
1836	zip-11	germline	467.062
1836	zip-11	germline	438.054
1836	zip-11	intestine	297.805
1836	zip-11	intestine	362.648
1836	zip-11	intestine	247.415
1836	zip-11	intestine	255.492
1836	zip-11	intestine	253.942
1836	zip-11	intestine	292.602
1836	zip-11	muscle	363.364
1836	zip-11	muscle	378.581
1836	zip-11	muscle	508.365
1836	zip-11	muscle	446.031
1836	zip-11	muscle	474.216
1836	zip-11	muscle	515.088
1836	zip-11	muscle	467.3
1836	zip-11	muscle	358.032
1836	zip-11	muscle	430.719
1836	zip-11	muscle	393.386
1836	zip-11	muscle	493.5
1836	zip-11	muscle	479.262
1836	zip-11	muscle	713.852
1836	zip-11	muscle	319.25
1836	zip-11	muscle	767.929
1836	zip-11	muscle	510.407
1836	zip-11	muscle	327.281
1836	zip-11	muscle	321.646
1836	zip-11	muscle	473.531
1836	zip-11	seam cell	510.268
1836	zip-11	seam cell	275.155
1836	zip-11	neurons	329.432
1836	zip-11	neurons	223.556
1836	zip-11	neurons	298.857
1836	zip-11	neurons	294.19
1836	zip-11	neurons	319.125
1836	zip-11	pharynx	293.781
1836	zip-11	pharynx	311.719
1836	zip-11	pharynx	392
1836	zip-11	pharynx	484.762
1836	zip-11	pharynx	473.036
1836	zip-11	germline	332.156
1836	zip-11	germline	303.85
1836	zip-11	germline	273.85
1836	zip-11	germline	380.906
1836	zip-11	germline	257.062
1836	zip-11	germline	361.645
1836	zip-11	germline	297.581
1836	zip-11	germline	494.804
1836	zip-11	intestine	299.756
1836	zip-11	intestine	239.723
1836	zip-11	intestine	222.728
1836	zip-11	intestine	270.95
1836	zip-11	intestine	327.358
1836	zip-11	intestine	264.397
1836	zip-11	intestine	289.872
1836	zip-11	intestine	319.522
1836	zip-11	intestine	382.326
1836	zip-11	intestine	440.264
1836	zip-11	intestine	488.679
1836	zip-11	muscle	514.879
1836	zip-11	muscle	461.512
1836	zip-11	muscle	559.215
1836	zip-11	muscle	372.894
1836	zip-11	muscle	295.326
1836	zip-11	muscle	356.455
1836	zip-11	pharynx	248.094
1836	zip-11	pharynx	327.639
1836	zip-11	pharynx	340.243
1836	zip-11	pharynx	327.65
1836	zip-11	pharynx	136.956
1836	zip-11	neurons	220.111
1836	zip-11	neurons	183.238
1836	zip-11	neurons	242.353
1836	zip-11	neurons	342.972
1836	zip-11	germline	224.625
1836	zip-11	germline	269.02
1836	zip-11	germline	268.771
1836	zip-11	germline	267.917
1836	zip-11	germline	260.6
1836	zip-11	germline	259.162
1836	zip-11	germline	271.495
1836	zip-11	germline	246.407
1836	zip-11	germline	241.153
1836	zip-11	seam cell	276.185
1836	zip-11	pharynx	276.817
1836	zip-11	pharynx	342.69
1836	zip-11	pharynx	330.1
1836	zip-11	pharynx	548.464
1836	zip-11	pharynx	172.024
1836	zip-11	pharynx	178.707
1836	zip-11	pharynx	150.035
1836	zip-11	muscle	217.75
1836	zip-11	muscle	324.453
1836	zip-11	muscle	330.529
1836	zip-11	muscle	355.605
1836	zip-11	muscle	347.481
1836	zip-11	muscle	341.35
1836	zip-11	muscle	313.596
1836	zip-11	muscle	387.611
1836	zip-11	muscle	263.333
1836	zip-11	intestine	211.893
1836	zip-11	intestine	220.438
1836	zip-11	intestine	283.819
1836	zip-11	intestine	251.961
1836	zip-11	intestine	190.232
1836	zip-11	intestine	210.558
1836	zip-11	germline	378.196
1836	zip-11	germline	389.81
1836	zip-11	germline	388.281
1836	zip-11	germline	377.354
1836	zip-11	germline	384.742
1836	zip-11	germline	362.125
1836	zip-11	germline	363.731
1836	zip-11	muscle	282.158
1836	zip-11	muscle	261.1
1836	zip-11	muscle	269.905
1836	zip-11	muscle	311.63
1836	zip-11	muscle	329.288
1836	zip-11	muscle	262.868
1836	zip-11	muscle	325.978
1836	zip-11	muscle	359.056
1836	zip-11	muscle	218.298
1836	zip-11	muscle	364.5
1836	zip-11	germline	704.5
1836	zip-11	germline	583.357
1836	zip-11	germline	691.05
1836	zip-11	germline	685.609
1836	zip-11	germline	592.786
1836	zip-11	germline	550.676
1836	zip-11	germline	560.449
1836	zip-11	germline	500.063
1836	zip-11	germline	561.857
1836	zip-11	pharynx	426.719
1836	zip-11	pharynx	381.15
1836	zip-11	pharynx	178.75
1836	zip-11	pharynx	165.369
1836	zip-11	pharynx	186.556
1836	zip-11	pharynx	191.777
1836	zip-11	muscle	232.029
1836	zip-11	muscle	175.265
1836	zip-11	muscle	401.875
1836	zip-11	muscle	236.708
1836	zip-11	muscle	323.62
1836	zip-11	muscle	328.359
1836	zip-11	muscle	212.76
1836	zip-11	muscle	405.112
1836	zip-11	muscle	187.294
1836	zip-11	pharynx	279.571
1836	zip-11	pharynx	253.929
1836	zip-11	pharynx	254.987
1836	zip-11	pharynx	226.162
1836	zip-11	pharynx	255.586
1836	zip-11	pharynx	241.843
1836	zip-11	pharynx	327.167
1836	zip-11	neurons	233.333
1836	zip-11	neurons	181.25
1836	zip-11	neurons	229.792
1836	zip-11	neurons	229.381
1836	zip-11	neurons	211.765
1836	zip-11	intestine	228.144
1836	zip-11	intestine	221.995
1836	zip-11	intestine	228.119
1836	zip-11	intestine	260.683
1836	zip-11	intestine	269.583
1836	zip-11	intestine	241.953
1836	zip-11	intestine	275.806
1836	zip-11	intestine	297.538
1836	zip-11	seam cell	432.612
1836	zip-11	seam cell	312.459
1836	zip-11	seam cell	304.416
1836	zip-11	seam cell	322.874
1836	zip-11	intestine	374.745
1836	zip-11	intestine	346.713
1836	zip-11	intestine	293.046
1836	zip-11	intestine	266.772
1836	zip-11	intestine	486.417
1836	zip-11	intestine	298.994
1836	zip-11	muscle	264.329
1836	zip-11	muscle	248.114
1836	zip-11	muscle	368.348
1836	zip-11	muscle	316.552
1836	zip-11	muscle	283.754
1836	zip-11	muscle	364.108
1836	zip-11	muscle	340.489
1836	zip-11	muscle	393.404
1836	zip-11	muscle	522.765
1836	zip-11	muscle	273.917
1836	zip-11	muscle	279.707
1836	zip-11	neurons	181.438
1836	zip-11	neurons	248.6
1836	zip-11	neurons	177.643
1836	zip-11	neurons	207.273
1836	zip-11	neurons	260.786
1836	zip-11	neurons	155.383
1836	zip-11	neurons	177.739
1836	zip-11	neurons	251.375
1836	zip-11	neurons	257.235
1836	zip-11	pharynx	383.599
1836	zip-11	pharynx	252.265
1836	zip-11	pharynx	264.944
1836	zip-11	pharynx	256.654
1836	zip-11	pharynx	242.669
1836	zip-11	intestine	244.679
1836	zip-11	intestine	256.281
1836	zip-11	intestine	241.051
1836	zip-11	intestine	203.323
1836	zip-11	intestine	215.182
1836	zip-11	intestine	225.711
1836	zip-11	intestine	391.869
1836	zip-11	intestine	298.363
1836	zip-11	intestine	391.208
1836	zip-11	intestine	384.347
1836	zip-11	intestine	382.927
1836	zip-11	intestine	213.18
1836	zip-11	intestine	583.121
1836	zip-11	intestine	610.656
1836	zip-11	muscle	386.729
1836	zip-11	muscle	455.127
1836	zip-11	muscle	396.088
1836	zip-11	muscle	434.194
1836	zip-11	muscle	393.538
1836	zip-11	muscle	355.953
1836	zip-11	muscle	475.207
1836	zip-11	muscle	501.378
1836	zip-11	muscle	430.165
1836	zip-11	muscle	388.353
1836	zip-11	muscle	371.019
1836	zip-11	muscle	776.432
1836	zip-11	muscle	441.71
1836	zip-11	muscle	352.806
1836	zip-11	muscle	308.604
1836	zip-11	muscle	282.231
1836	zip-11	muscle	329.636
1836	zip-11	muscle	314.388
1836	zip-11	muscle	325.516
1836	zip-11	muscle	295.354
1836	zip-11	muscle	294.115
1836	zip-11	seam cell	476.065
1836	zip-11	seam cell	488.032
1836	zip-11	seam cell	438.25
1836	zip-11	seam cell	524.8
1836	zip-11	neurons	163.459
1836	zip-11	neurons	154.98
1836	zip-11	neurons	216.731
1836	zip-11	neurons	224.667
1836	zip-11	neurons	257.962
1836	zip-11	neurons	245.731
1836	zip-11	neurons	227.25
1836	zip-11	neurons	256.841
1836	zip-11	neurons	225.486
1836	zip-11	neurons	542.125
1836	zip-11	neurons	422.375
1836	zip-11	neurons	217.571
1836	zip-11	neurons	241.636
1836	zip-11	pharynx	219.918
1836	zip-11	pharynx	324.833
1836	zip-11	pharynx	341.912
1836	zip-11	pharynx	208.843
1836	zip-11	pharynx	164.056
1836	zip-11	pharynx	190.486
1836	zip-11	intestine	210.85
1836	zip-11	intestine	231.614
1836	zip-11	intestine	268.064
1836	zip-11	neurons	183.95
1836	zip-11	neurons	179.286
1836	zip-11	neurons	221.25
1836	zip-11	neurons	174.568
1836	zip-11	neurons	146.686
1836	zip-11	neurons	252.875
1836	zip-11	neurons	293.071
1836	zip-11	neurons	240.75
1836	zip-11	pharynx	261.429
1836	zip-11	pharynx	282.417
1836	zip-11	pharynx	270.93
1836	zip-11	pharynx	256.287
1836	zip-11	muscle	260.424
1836	zip-11	muscle	372.662
1836	zip-11	muscle	392.057
1836	zip-11	muscle	297.819
1836	zip-11	muscle	338.768
1836	zip-11	muscle	527.008
1836	zip-11	muscle	377.915
1836	zip-11	muscle	360.653
1836	zip-11	muscle	307.188
1836	zip-11	muscle	334.993
1836	zip-11	germline	492.95
1836	zip-11	germline	453.852
1836	zip-11	germline	501.596
1836	zip-11	germline	456.466
1836	zip-11	germline	401.884
1836	zip-11	germline	373.762
1836	zip-11	germline	438.969
1836	ztf-3	intestine	216.75
1836	ztf-3	intestine	157.879
1836	ztf-3	intestine	259.832
1836	ztf-3	intestine	284.37
1836	ztf-3	intestine	232.429
1836	ztf-3	intestine	198.677
1836	ztf-3	intestine	199.324
1836	ztf-3	muscle	205.875
1836	ztf-3	muscle	250.048
1836	ztf-3	muscle	272.523
1836	ztf-3	muscle	330.393
1836	ztf-3	muscle	202.554
1836	ztf-3	muscle	330.59
1836	ztf-3	muscle	299.766
1836	ztf-3	muscle	350.794
1836	ztf-3	muscle	331.829
1836	ztf-3	muscle	352.014
1836	ztf-3	muscle	288.87
1836	ztf-3	pharynx	474.203
1836	ztf-3	pharynx	326.113
1836	ztf-3	pharynx	289.556
1836	ztf-3	pharynx	323.232
1836	ztf-3	pharynx	185.018
1836	ztf-3	pharynx	178.548
1836	ztf-3	pharynx	367.781
1836	ztf-3	pharynx	348.75
1836	ztf-3	neurons	188.818
1836	ztf-3	neurons	154.432
1836	ztf-3	neurons	258.083
1836	ztf-3	neurons	175.679
1836	ztf-3	neurons	248.294
1836	ztf-3	neurons	270.875
1836	ztf-3	neurons	250.786
1836	ztf-3	neurons	240.375
1836	ztf-3	neurons	251.355
1836	ztf-3	neurons	229.738
1836	ztf-3	seam cell	396.529
1836	ztf-3	seam cell	255.402
1836	ztf-3	intestine	245.906
1836	ztf-3	intestine	260.87
1836	ztf-3	intestine	245.69
1836	ztf-3	germline	565.267
1836	ztf-3	germline	661.667
1836	ztf-3	germline	644.212
1836	ztf-3	germline	602.75
1836	ztf-3	germline	738.1
1836	ztf-3	germline	643.5
1836	ztf-3	germline	725.976
1836	ztf-3	germline	622.118
1836	ztf-3	germline	662.727
1836	ztf-3	germline	667.9
1836	ztf-3	germline	727.667
1836	ztf-3	muscle	308.809
1836	ztf-3	muscle	320.015
1836	ztf-3	muscle	328.255
1836	ztf-3	muscle	345.612
1836	ztf-3	muscle	331.242
1836	ztf-3	muscle	312.462
1836	ztf-3	muscle	376.559
1836	ztf-3	pharynx	451.431
1836	ztf-3	pharynx	420.357
1836	ztf-3	pharynx	195.817
1836	ztf-3	intestine	235.966
1836	ztf-3	intestine	229.974
1836	ztf-3	intestine	206.332
1836	ztf-3	intestine	210.233
1836	ztf-3	intestine	213.194
1836	ztf-3	intestine	208.098
1836	ztf-3	intestine	222.759
1836	ztf-3	intestine	228.649
1836	ztf-3	intestine	181.385
1836	ztf-3	intestine	208.8
1836	ztf-3	intestine	204.906
1836	ztf-3	intestine	207.881
1836	ztf-3	muscle	363.327
1836	ztf-3	muscle	226.778
1836	ztf-3	muscle	171.833
1836	ztf-3	muscle	374.215
1836	ztf-3	muscle	412.812
1836	ztf-3	muscle	448.771
1836	ztf-3	seam cell	413.232
1836	ztf-3	seam cell	308
1836	ztf-3	pharynx	311.229
1836	ztf-3	pharynx	238.181
1836	ztf-3	pharynx	156.283
1836	ztf-3	pharynx	232.279
1836	ztf-3	pharynx	226.692
1836	ztf-3	neurons	243.786
1836	ztf-3	neurons	219.514
1836	ztf-3	neurons	209.6
1836	ztf-3	neurons	206
1836	ztf-3	neurons	197.818
1836	ztf-3	neurons	279.731
1836	ztf-3	seam cell	163.359
1836	ztf-3	seam cell	184.929
1836	ztf-3	muscle	281.324
1836	ztf-3	muscle	273.181
1836	ztf-3	muscle	466.722
1836	ztf-3	muscle	332.375
1836	ztf-3	muscle	384.214
1836	ztf-3	muscle	459.578
1836	ztf-3	muscle	413.1
1836	ztf-3	muscle	324.451
1836	ztf-3	muscle	296.25
1836	ztf-3	muscle	358.75
1836	ztf-3	muscle	362.055
1836	ztf-3	muscle	347.517
1836	ztf-3	muscle	270.938
1836	ztf-3	neurons	149.75
1836	ztf-3	neurons	165.875
1836	ztf-3	neurons	246.438
1836	ztf-3	neurons	219.346
1836	ztf-3	neurons	201.196
1836	ztf-3	neurons	232.923
1836	ztf-3	neurons	286.375
1836	ztf-3	neurons	267.727
1836	ztf-3	neurons	213.1
1836	ztf-3	pharynx	447.151
1836	ztf-3	pharynx	151.23
1836	ztf-3	pharynx	161.577
1836	ztf-3	pharynx	169.588
1836	ztf-3	germline	200.841
1836	ztf-3	germline	223.4
1836	ztf-3	germline	259.077
1836	ztf-3	germline	207.531
1836	ztf-3	germline	270.342
1836	ztf-3	germline	264.656
1836	ztf-3	germline	295
1836	ztf-3	germline	245.304
1836	ztf-3	germline	259.372
1836	ztf-3	intestine	415.444
1836	ztf-3	intestine	380.937
1836	ztf-3	intestine	495.103
1836	ztf-3	intestine	500.01
1836	ztf-3	intestine	443.801
1836	ztf-3	intestine	470.297
1836	ztf-3	intestine	487.09
1836	ztf-3	intestine	393.09
1836	ztf-3	intestine	317.417
1836	ztf-3	intestine	328.162
1836	ztf-3	intestine	488.123
1836	ztf-3	intestine	473.019
1836	ztf-3	intestine	485.825
1836	ztf-3	intestine	192.855
1836	ztf-3	intestine	181.806
1836	ztf-3	intestine	494.341
1836	ztf-3	intestine	561.966
1836	ztf-3	intestine	618.198
1836	ztf-3	intestine	328.881
1836	ztf-3	intestine	317.709
1836	ztf-3	seam cell	426.547
1836	ztf-3	seam cell	575.565
1836	ztf-3	seam cell	423.07
1836	ztf-3	seam cell	383.025
1836	ztf-3	neurons	380.45
1836	ztf-3	neurons	284.909
1836	ztf-3	neurons	355.8
1836	ztf-3	neurons	266.5
1836	ztf-3	neurons	271.643
1836	ztf-3	neurons	269.917
1836	ztf-3	neurons	203.917
1836	ztf-3	neurons	256.083
1836	ztf-3	neurons	257.75
1836	ztf-3	pharynx	225.29
1836	ztf-3	pharynx	239.452
1836	ztf-3	pharynx	303.821
1836	ztf-3	pharynx	257.167
1836	ztf-3	pharynx	194.243
1836	ztf-3	pharynx	178.711
1836	ztf-3	muscle	376.784
1836	ztf-3	muscle	335.797
1836	ztf-3	muscle	397
1836	ztf-3	muscle	311.471
1836	ztf-3	muscle	329.613
1836	ztf-3	muscle	460.103
1836	ztf-3	muscle	383.221
1836	ztf-3	muscle	421.714
1836	ztf-3	muscle	429.581
1836	ztf-3	muscle	398.912
1836	ztf-3	muscle	397.708
1836	ztf-3	muscle	360.655
1836	ztf-3	muscle	473.5
1836	ztf-3	muscle	281.35
1836	ztf-3	muscle	360.644
1836	ztf-3	muscle	409.865
1836	ztf-3	muscle	354.02
1836	ztf-3	muscle	503.838
1836	ztf-3	muscle	403.585
1836	ztf-3	muscle	382.073
1836	ztf-3	muscle	327.19
1836	ztf-3	intestine	225.761
1836	ztf-3	intestine	263.685
1836	ztf-3	neurons	162.351
1836	ztf-3	neurons	228.321
1836	ztf-3	neurons	212.095
1836	ztf-3	neurons	167.9
1836	ztf-3	neurons	298.583
1836	ztf-3	neurons	215.7
1836	ztf-3	neurons	245.808
1836	ztf-3	pharynx	249.685
1836	ztf-3	pharynx	243.874
1836	ztf-3	pharynx	275.863
1836	ztf-3	pharynx	267.86
1836	ztf-3	germline	509.385
1836	ztf-3	germline	506.598
1836	ztf-3	germline	459.667
1836	ztf-3	germline	441.277
1836	ztf-3	germline	380.114
1836	ztf-3	germline	411.915
1836	ztf-3	germline	456.938
1836	ztf-3	germline	409.012
1836	ztf-3	germline	374.259
1836	ztf-3	germline	436.657
1836	ztf-3	germline	405.838
1836	ztf-3	germline	496.408
1836	ztf-3	germline	505.567
1836	ztf-3	germline	496.2
1836	ztf-3	germline	455.143
1836	ztf-3	germline	511.709
1836	ztf-3	germline	508.581
1835	L4440	germline	415.515
1835	L4440	germline	367.125
1835	L4440	germline	355.875
1835	L4440	germline	430.271
1835	L4440	germline	465.531
1835	L4440	germline	466.05
1835	L4440	germline	472.903
1835	L4440	germline	387.154
1835	L4440	germline	390.357
1835	L4440	germline	397.656
1835	L4440	germline	447.381
1835	L4440	germline	398.324
1835	L4440	germline	401.69
1835	L4440	germline	341.078
1835	L4440	germline	390.207
1835	L4440	germline	456.206
1835	L4440	germline	433.4
1835	L4440	germline	375.583
1835	L4440	germline	420.15
1835	L4440	germline	377.688
1835	L4440	germline	431.476
1835	L4440	germline	410.265
1835	L4440	germline	376.547
1835	L4440	germline	350.206
1835	L4440	germline	280.152
1835	L4440	germline	415.176
1835	L4440	germline	398.603
1835	L4440	germline	410.949
1835	L4440	germline	429.727
1835	L4440	germline	456.235
1835	L4440	germline	374.161
1835	L4440	germline	304.49
1835	L4440	germline	228.759
1835	L4440	germline	219.899
1835	L4440	germline	313.854
1835	L4440	germline	253.607
1835	L4440	germline	321.612
1835	L4440	germline	266.897
1835	L4440	germline	270.912
1835	L4440	germline	293.5
1835	L4440	germline	324.812
1835	L4440	germline	334.884
1835	L4440	germline	377.045
1835	L4440	germline	470.379
1835	L4440	germline	408.8
1835	L4440	germline	481.027
1835	L4440	germline	496
1835	L4440	germline	488
1835	L4440	germline	497.438
1835	L4440	germline	532.8
1835	L4440	germline	514.716
1835	L4440	germline	553.115
1835	L4440	germline	426.455
1835	L4440	germline	483.857
1835	L4440	germline	404.357
1835	L4440	germline	489.351
1835	L4440	germline	360.977
1835	L4440	germline	413.375
1835	L4440	germline	376.667
[truncated: 4,684 more rows]

## Sheet: Ext Data Fig 6b
Extended Data Figure 6b: Quantification of PGL-1::GFP mean intensity
Strain	condition	tissue	mean
1685	L4440	germline	434.76
1685	L4440	germline	518.226
1685	L4440	germline	581.048
1685	L4440	germline	599.744
1685	L4440	germline	484.936
1685	L4440	germline	445.873
1685	L4440	germline	491.83
1685	L4440	germline	404.003
1685	L4440	germline	382.895
1685	L4440	germline	210.236
1685	L4440	germline	201.071
1685	L4440	germline	384.117
1685	L4440	germline	291.786
1685	L4440	germline	209.92
1685	L4440	germline	222.928
1685	L4440	germline	207.039
1685	L4440	germline	223.668
1685	L4440	germline	275.712
1685	L4440	germline	284.142
1685	L4440	germline	284.24
1685	L4440	germline	287.236
1685	L4440	germline	284.011
1685	L4440	germline	284.758
1685	L4440	germline	288.318
1685	L4440	germline	208.449
1685	L4440	germline	312.853
1685	L4440	germline	205.752
1685	L4440	germline	247.138
1685	L4440	germline	202.623
1685	L4440	germline	207.373
1685	L4440	germline	195.411
1685	L4440	germline	304.422
1685	L4440	germline	391.188
1685	L4440	germline	374.714
1685	L4440	germline	381.143
1685	L4440	germline	246.306
1685	L4440	germline	259.297
1685	L4440	germline	364.095
1685	L4440	germline	375.621
1685	L4440	germline	349.782
1685	L4440	germline	325.328
1685	L4440	germline	301.706
1685	L4440	germline	338.708
1685	L4440	germline	439.604
1685	L4440	germline	343.869
1685	L4440	germline	244.157
1685	L4440	germline	320.401
1685	L4440	germline	306.791
1685	L4440	germline	303.228
1685	L4440	germline	219.568
1685	L4440	germline	255.204
1685	L4440	germline	221.561
1685	L4440	germline	227.698
1685	L4440	germline	246.121
1685	L4440	germline	251.24
1685	L4440	germline	261.836
1685	L4440	germline	284.314
1685	L4440	germline	284.598
1685	L4440	germline	271.088
1685	ceh-48	germline	380.823
1685	ceh-48	germline	344.168
1685	ceh-48	germline	271.904
1685	ceh-48	germline	308.717
1685	ceh-48	germline	299.919
1685	ceh-48	germline	307.403
1685	ceh-48	germline	353.485
1685	ceh-48	germline	372.049
1685	ceh-48	germline	383.459
1685	ceh-48	germline	452.204
1685	ceh-48	germline	505.07
1685	ceh-48	germline	354.927
1685	ceh-48	germline	397.553
1685	ceh-48	germline	385.627
1685	ceh-48	germline	372.595
1685	ceh-48	germline	321.953
1685	ceh-48	germline	320.61
1685	ceh-48	germline	312.608
1685	ceh-48	germline	293.878
1685	ceh-48	germline	317.395
1685	ceh-48	germline	330.096
1685	ceh-48	germline	319.299
1685	ceh-48	germline	323.224
1685	ceh-48	germline	314.891
1685	ceh-48	germline	379.932
1685	ceh-48	germline	339.795
1685	ceh-48	germline	191.817
1685	ceh-48	germline	210.294
1685	ceh-48	germline	226.44
1685	ceh-48	germline	206.725
1685	ceh-48	germline	204.511
1685	ceh-48	germline	206.3
1685	ceh-48	germline	217.489
1685	ceh-48	germline	209.121
1685	ceh-48	germline	208.569
1685	ceh-48	germline	227.497
1685	ceh-48	germline	193.456
1685	ceh-48	germline	193.054
1685	ceh-48	germline	185.726
1685	ceh-48	germline	414.821
1685	ceh-48	germline	446.574
1685	ceh-48	germline	322.331
1685	ceh-48	germline	335.455
1685	ceh-48	germline	347.724
1685	ceh-48	germline	314.741
1685	ceh-48	germline	284.078
1685	ceh-48	germline	315.494
1685	ceh-48	germline	281.142
1685	ceh-48	germline	281.737
1685	ceh-48	germline	288.475
1685	daf-12	germline	421.623
1685	daf-12	germline	408.439
1685	daf-12	germline	480.4
1685	daf-12	germline	459.298
1685	daf-12	germline	474.098
1685	daf-12	germline	441.066
1685	daf-12	germline	370.559
1685	daf-12	germline	410.692
1685	daf-12	germline	305.407
1685	daf-12	germline	300.783
1685	daf-12	germline	290.974
1685	daf-12	germline	729.94
1685	daf-12	germline	623.267
1685	daf-12	germline	602.785
1685	daf-12	germline	610.714
1685	daf-12	germline	610.908
1685	daf-12	germline	681.488
1685	daf-12	germline	699.069
1685	daf-12	germline	636.232
1685	daf-12	germline	572.99
1685	daf-12	germline	599.045
1685	daf-12	germline	474.804
1685	daf-12	germline	575.074
1685	daf-12	germline	517.179
1685	daf-12	germline	583.652
1685	daf-12	germline	567.718
1685	daf-12	germline	560.01
1685	daf-12	germline	482.043
1685	daf-12	germline	161.662
1685	daf-12	germline	159.021
1685	daf-12	germline	221.432
1685	daf-12	germline	209.489
1685	daf-12	germline	251.149
1685	daf-12	germline	285.042
1685	daf-12	germline	253.692
1685	daf-12	germline	204.728
1685	daf-12	germline	176.395
1685	daf-12	germline	206.763
1685	daf-12	germline	296.603
1685	daf-12	germline	292.537
1685	daf-12	germline	312.93
1685	daf-12	germline	308.785
1685	daf-12	germline	275.34
1685	daf-12	germline	292.433
1685	daf-12	germline	242.52
1685	daf-12	germline	234.236
1685	daf-12	germline	373.091
1685	daf-12	germline	370.104
1685	daf-12	germline	455.874
1685	daf-12	germline	430.014
1685	daf-12	germline	382.464
1685	daf-12	germline	403.555
1685	daf-12	germline	440.909
1685	daf-12	germline	435.354
1685	daf-12	germline	446.725
1685	daf-12	germline	451.195
1685	daf-12	germline	243.019
1685	daf-12	germline	281.734
1685	daf-12	germline	274.701
1685	daf-12	germline	319.716
1685	daf-12	germline	364.791
1685	daf-12	germline	336.338
1685	daf-12	germline	332.43
1685	daf-12	germline	346.583
1685	daf-12	germline	125.984
1685	daf-12	germline	124.827
1685	daf-12	germline	122.612
1685	daf-12	germline	127.433
1685	daf-12	germline	130.762
1685	daf-12	germline	126.006
1685	daf-12	germline	128.167
1685	daf-12	germline	226.377
1685	daf-12	germline	244.848
1685	daf-12	germline	258.06
1685	daf-12	germline	253.31
1685	daf-12	germline	255.842
1685	daf-12	germline	226.272
1685	daf-12	germline	270.953
1685	daf-12	germline	198.834
1685	daf-12	germline	205.618
1685	daf-12	germline	214.301
1685	daf-12	germline	237.14
1685	daf-12	germline	207.758
1685	daf-12	germline	247.948
1685	daf-12	germline	212.074
1685	daf-12	germline	196.102
1685	daf-12	germline	197.541
1685	daf-12	germline	445.659
1685	daf-12	germline	493.782
1685	daf-12	germline	365.344
1685	daf-12	germline	390.249
1685	daf-12	germline	458.983
1685	daf-12	germline	267.91
1685	daf-12	germline	274.342
1685	daf-12	germline	248.178
1685	daf-12	germline	250.197
1685	daf-12	germline	191.601
1685	hlh-25	germline	135.405
1685	hlh-25	germline	139.14
1685	hlh-25	germline	140.393
1685	hlh-25	germline	177.71
1685	hlh-25	germline	196.774
1685	hlh-25	germline	225.245
1685	hlh-25	germline	271.105
1685	hlh-25	germline	261.348
1685	hlh-25	germline	278.23
1685	hlh-25	germline	258.761
1685	hlh-25	germline	329.409
1685	hlh-25	germline	291.561
1685	hlh-25	germline	268.256
1685	hlh-25	germline	228.727
1685	hlh-25	germline	126.44
1685	hlh-25	germline	123.56
1685	hlh-25	germline	124.154
1685	hlh-25	germline	119.733
1685	hlh-25	germline	370.488
1685	hlh-25	germline	399.646
1685	hlh-25	germline	432.341
1685	hlh-25	germline	415.822
1685	hlh-25	germline	421.232
1685	hlh-25	germline	546.042
1685	hlh-25	germline	489.131
1685	hlh-25	germline	450.875
1685	hlh-25	germline	445.715
1685	hlh-25	germline	510.849
1685	hlh-25	germline	457.94
1685	hlh-25	germline	482.133
1685	hlh-25	germline	484.344
1685	hlh-25	germline	470.397
1685	hlh-25	germline	538.832
1685	hlh-25	germline	411.073
1685	hlh-25	germline	666.406
1685	hlh-25	germline	663.441
1685	hlh-25	germline	648.743
1685	hlh-25	germline	613.917
1685	hlh-25	germline	593.443
1685	hlh-25	germline	381.978
1685	hlh-25	germline	417.087
1685	hlh-25	germline	391.078
1685	hlh-25	germline	384.011
1685	hlh-25	germline	304.246
1685	hlh-25	germline	313.374
1685	hlh-25	germline	316.861
1685	hlh-25	germline	253.66
1685	hlh-25	germline	262.65
1685	hlh-25	germline	258.255
1685	hlh-25	germline	268.614
1685	hlh-25	germline	260.271
1685	hlh-25	germline	245.693
1685	hlh-25	germline	252.152
1685	hlh-25	germline	245.525
1685	hlh-25	germline	251.618
1685	hlh-25	germline	205.017
1685	hlh-25	germline	251.668
1685	hlh-25	germline	319.497
1685	hlh-25	germline	340.266
1685	hlh-25	germline	303.376
1685	hlh-25	germline	325.917
1685	hlh-25	germline	307.222
1685	hlh-25	germline	306.802
1685	hlh-25	germline	297.399
1685	hlh-25	germline	316.893
1685	hlh-25	germline	277.939
1685	hlh-25	germline	287.725
1685	hlh-25	germline	435.303
1685	hlh-25	germline	445.008
1685	hlh-25	germline	473.516
1685	hlh-25	germline	510.472
1685	hlh-25	germline	288.352
1685	hlh-25	germline	296.431
1685	hlh-25	germline	322.971
1685	hlh-25	germline	296.998
1685	hlh-25	germline	300.366
1685	hlh-25	germline	312.191
1685	hlh-25	germline	280.962
1685	hlh-27	germline	377.97
1685	hlh-27	germline	420.4
1685	hlh-27	germline	361.47
1685	hlh-27	germline	450.822
1685	hlh-27	germline	484.451
1685	hlh-27	germline	515.05
1685	hlh-27	germline	425.9
1685	hlh-27	germline	409.333
1685	hlh-27	germline	420.759
1685	hlh-27	germline	434.865
1685	hlh-27	germline	411.473
1685	hlh-27	germline	380.929
1685	hlh-27	germline	387.884
1685	hlh-27	germline	375.96
1685	hlh-27	germline	339.406
1685	hlh-27	germline	343.339
1685	hlh-27	germline	314.672
1685	hlh-27	germline	341.022
1685	hlh-27	germline	355.429
1685	hlh-27	germline	388.556
1685	hlh-27	germline	407.069
1685	hlh-27	germline	420.479
1685	hlh-27	germline	379.93
1685	hlh-27	germline	358.628
1685	hlh-27	germline	357.938
1685	hlh-27	germline	443.457
1685	hlh-27	germline	398.307
1685	hlh-27	germline	389.543
1685	hlh-27	germline	439.664
1685	hlh-27	germline	388.456
1685	hlh-27	germline	406.032
1685	hlh-27	germline	465.202
1685	hlh-27	germline	432.886
1685	hlh-27	germline	391.082
1685	hlh-27	germline	410.462
1685	hlh-27	germline	345.57
1685	hlh-27	germline	181.206
1685	hlh-27	germline	224.81
1685	hlh-27	germline	299.758
1685	hlh-27	germline	234.341
1685	hlh-27	germline	275.002
1685	hlh-27	germline	281.738
1685	hlh-27	germline	312.072
1685	hlh-27	germline	346.447
1685	hlh-27	germline	293.811
1685	hlh-27	germline	351.044
1685	hlh-27	germline	366.779
1685	hlh-27	germline	354.985
1685	hlh-27	germline	371.627
1685	hlh-27	germline	327.667
1685	hlh-27	germline	338.542
1685	hlh-27	germline	214.288
1685	hlh-27	germline	248.816
1685	hlh-27	germline	263.517
1685	hlh-27	germline	289.218
1685	hlh-27	germline	302.874
1685	hlh-27	germline	329.799
1685	hlh-27	germline	332.363
1685	hlh-27	germline	321.762
1685	hlh-27	germline	323.121
1685	hlh-27	germline	290.323
1685	hlh-27	germline	341.263
1685	hlh-27	germline	308.464
1685	hlh-27	germline	332.243
1685	hlh-27	germline	351.79
1685	hlh-27	germline	373.442
1685	hlh-27	germline	386.154
1685	hlh-27	germline	377.466
1685	hlh-27	germline	390.099
1685	hlh-27	germline	345.476
1685	hlh-27	germline	361.742
1685	hlh-27	germline	325.23
1685	hlh-27	germline	237.26
1685	hlh-27	germline	195.567
1685	hlh-27	germline	241.18
1685	hlh-27	germline	248.054
1685	hlh-27	germline	277.557
1685	hlh-27	germline	235.663
1685	hlh-27	germline	241.637
1685	hlh-27	germline	238.139
1685	hlh-27	germline	244.297
1685	hlh-27	germline	196.229
1685	hlh-27	germline	197.412
1685	hlh-27	germline	222.016
1685	hlh-27	germline	229.304
1685	hlh-27	germline	246.904
1685	hlh-27	germline	248.044
1685	L4440	germline	320.014
1685	L4440	germline	307.88
1685	L4440	germline	327.982
1685	L4440	germline	315.439
1685	L4440	germline	337.616
1685	L4440	germline	335.412
1685	L4440	germline	320.705
1685	L4440	germline	334.087
1685	L4440	germline	306.887
1685	L4440	germline	194.077
1685	L4440	germline	270.197
1685	L4440	germline	238.957
1685	L4440	germline	259.602
1685	L4440	germline	278.541
1685	L4440	germline	261.341
1685	L4440	germline	270.424
1685	L4440	germline	255.157
1685	L4440	germline	259.085
1685	L4440	germline	246.31
1685	atf-2	germline	743.544
1685	atf-2	germline	751.386
1685	atf-2	germline	756.15
1685	atf-2	germline	697.7
1685	atf-2	germline	795.88
1685	atf-2	germline	742.629
1685	atf-2	germline	650.882
1685	atf-2	germline	761.506
1685	atf-2	germline	729.196
1685	atf-2	germline	663.045
1685	atf-2	germline	749.799
1685	atf-2	germline	710.071
1685	atf-2	germline	800.75
1685	atf-2	germline	633.717
1685	atf-2	germline	136.529
1685	atf-2	germline	197.952
1685	atf-2	germline	163.05
1685	atf-2	germline	175.524
1685	atf-2	germline	134.296
1685	atf-2	germline	131.759
1685	atf-2	germline	232.083
1685	atf-2	germline	243.348
1685	atf-2	germline	242.363
1685	atf-2	germline	260.23
1685	atf-2	germline	266.543
1685	atf-2	germline	256.472
1685	atf-2	germline	248.941
1685	atf-2	germline	238.23
1685	atf-2	germline	277.378
1685	atf-2	germline	255.726
1685	atf-2	germline	268.294
1685	atf-2	germline	258.022
1685	atf-2	germline	291.651
1685	atf-2	germline	305.674
1685	atf-2	germline	323.775
1685	atf-2	germline	324.668
1685	atf-2	germline	312.582
1685	atf-2	germline	322.909
1685	atf-2	germline	323.446
1685	atf-2	germline	300.683
1685	atf-2	germline	500.925
1685	atf-2	germline	419.737
1685	atf-2	germline	359.089
1685	atf-2	germline	420.226
1685	atf-2	germline	326.824
1685	atf-2	germline	467.222
1685	atf-2	germline	430.785
1685	atf-2	germline	479.171
1685	atf-2	germline	487.895
1685	atf-2	germline	486.402
1685	atf-2	germline	402.95
1685	atf-2	germline	390.054
1685	atf-2	germline	440.667
1685	atf-2	germline	355.949
1685	atf-2	germline	430.98
1685	atf-2	germline	220.022
1685	atf-2	germline	205.508
1685	atf-2	germline	364.247
1685	atf-2	germline	288.27
1685	atf-2	germline	244.443
1685	atf-2	germline	393.677
1685	atf-2	germline	289.73
1685	atf-2	germline	274.712
1685	atf-2	germline	206.224
1685	atf-2	germline	326.768
1685	atf-2	germline	387.318
1685	atf-2	germline	306.931
1685	atf-2	germline	363.783
1685	atf-2	germline	332.705
1685	atf-2	germline	310.57
1685	atf-2	germline	363.57
1685	atf-2	germline	359.116
1685	atf-2	germline	324.639
1685	atf-2	germline	299.689
1685	atf-2	germline	283.64
1685	atf-2	germline	272.803
1685	atf-2	germline	278.578
1685	atf-2	germline	285.883
1685	atf-2	germline	259.567
1685	atf-2	germline	204.418
1685	atf-2	germline	201.64
1685	atf-2	germline	258.286
1685	atf-2	germline	366.118
1685	atf-2	germline	801.159
1685	atf-2	germline	317.882
1685	atf-2	germline	215.844
1685	atf-2	germline	386.396
1685	atf-2	germline	350.827
1685	atf-2	germline	344.678
1685	atf-2	germline	379.372
1685	atf-2	germline	315.295
1685	atf-2	germline	358.41
1685	atf-2	germline	307.18
1685	atf-2	germline	389.387
1685	atf-2	germline	220.264
1685	atf-2	germline	265.565
1685	atf-2	germline	353.584
1685	atf-2	germline	372.744
1685	atf-2	germline	297.723
1685	atf-2	germline	217.409
1685	atf-2	germline	288.986
1685	atf-2	germline	371.648
1685	atf-2	germline	382.679
1685	atf-2	germline	306.967
1685	atf-2	germline	362
1685	atf-2	germline	298
1685	atf-2	germline	355.409
1685	atf-2	germline	338.137
1685	atf-2	germline	301.569
1685	atf-2	germline	337.938
1685	atf-2	germline	292.75
1685	atf-2	germline	332.897
1685	atf-2	germline	380.154
1685	atf-2	germline	239.028
1685	atf-2	germline	296.985
1685	atf-2	germline	270.2
1685	atf-2	germline	245.979
1685	atf-2	germline	275.045
1685	atf-2	germline	277.582
1685	hlh-28 hlh-29	germline	239.329
1685	hlh-28 hlh-29	germline	173.949
1685	hlh-28 hlh-29	germline	165.04
1685	hlh-28 hlh-29	germline	409.063
1685	hlh-28 hlh-29	germline	386.43
1685	hlh-28 hlh-29	germline	431.069
1685	hlh-28 hlh-29	germline	487.071
1685	hlh-28 hlh-29	germline	399.757
1685	hlh-28 hlh-29	germline	467.824
1685	hlh-28 hlh-29	germline	422.676
1685	hlh-28 hlh-29	germline	384.985
1685	hlh-28 hlh-29	germline	425.426
1685	hlh-28 hlh-29	germline	362.133
1685	hlh-28 hlh-29	germline	148.51
1685	hlh-28 hlh-29	germline	158.656
1685	hlh-28 hlh-29	germline	158.576
1685	hlh-28 hlh-29	germline	167.617
1685	hlh-28 hlh-29	germline	156.739
1685	hlh-28 hlh-29	germline	164.942
1685	hlh-28 hlh-29	germline	160.337
1685	hlh-28 hlh-29	germline	158.265
1685	hlh-28 hlh-29	germline	148.472
1685	hlh-28 hlh-29	germline	161.556
1685	hlh-28 hlh-29	germline	157.85
1685	hlh-28 hlh-29	germline	160.157
1685	hlh-28 hlh-29	germline	147.529
1685	hlh-28 hlh-29	germline	145.68
1685	hlh-28 hlh-29	germline	155.506
1685	hlh-28 hlh-29	germline	144.31
1685	hlh-28 hlh-29	germline	142.635
1685	hlh-28 hlh-29	germline	153.235
1685	hlh-28 hlh-29	germline	159.105
1685	hlh-28 hlh-29	germline	169.421
1685	hlh-28 hlh-29	germline	149.716
1685	hlh-28 hlh-29	germline	152.825
1685	hlh-28 hlh-29	germline	287.398
1685	hlh-28 hlh-29	germline	326.081
1685	hlh-28 hlh-29	germline	304.949
1685	hlh-28 hlh-29	germline	349.971
1685	hlh-28 hlh-29	germline	318.542
1685	hlh-28 hlh-29	germline	315.812
1685	hlh-28 hlh-29	germline	338.748
1685	hlh-28 hlh-29	germline	311.757
1685	hlh-28 hlh-29	germline	311.689
1685	hlh-28 hlh-29	germline	301.75
1685	hlh-28 hlh-29	germline	301.25
1685	hlh-28 hlh-29	germline	318.984
1685	hlh-28 hlh-29	germline	279.706
1685	hlh-28 hlh-29	germline	286.618
1685	hlh-28 hlh-29	germline	273.214
1685	hlh-28 hlh-29	germline	309.363
1685	hlh-28 hlh-29	germline	311.523
1685	hlh-28 hlh-29	germline	341.422
1685	hlh-28 hlh-29	germline	328.726
1685	hlh-28 hlh-29	germline	336.661
1685	hlh-28 hlh-29	germline	319.434
1685	hlh-28 hlh-29	germline	304.462
1685	hlh-28 hlh-29	germline	304.81
1685	hlh-28 hlh-29	germline	125.008
1685	hlh-28 hlh-29	germline	125.159
1685	hlh-28 hlh-29	germline	124.592
1685	hlh-28 hlh-29	germline	126.862
1685	hlh-28 hlh-29	germline	137.758
1685	hlh-28 hlh-29	germline	128.616
1685	hlh-28 hlh-29	germline	134.866
1685	hlh-28 hlh-29	germline	130.339
1685	hlh-28 hlh-29	germline	134.576
1685	hlh-28 hlh-29	germline	133.941
1685	hlh-28 hlh-29	germline	131.683
1685	hlh-28 hlh-29	germline	132.805
1685	hlh-28 hlh-29	germline	132.966
1685	hlh-28 hlh-29	germline	128.387
1685	hlh-28 hlh-29	germline	133.087
1685	hlh-28 hlh-29	germline	121.063
1685	hlh-28 hlh-29	germline	134.154
1685	hlh-28 hlh-29	germline	137.314
1685	hlh-28 hlh-29	germline	130.719
1685	hlh-28 hlh-29	germline	134.381
1685	hlh-28 hlh-29	germline	541.235
1685	hlh-28 hlh-29	germline	578.013
1685	hlh-28 hlh-29	germline	549.279
1685	hlh-28 hlh-29	germline	307.143
1685	hlh-28 hlh-29	germline	274.516
1685	hlh-28 hlh-29	germline	282.028
1685	hlh-28 hlh-29	germline	291.698
1685	hlh-28 hlh-29	germline	321.095
1685	hlh-28 hlh-29	germline	275.556
1685	hlh-28 hlh-29	germline	246.711
1685	hlh-28 hlh-29	germline	245.601
1685	hlh-28 hlh-29	germline	265.472
1685	hlh-28 hlh-29	germline	269.887
1685	hlh-28 hlh-29	germline	280.536
1685	hlh-28 hlh-29	germline	310.941
1685	hlh-28 hlh-29	germline	311.331
1685	hlh-28 hlh-29	germline	285.331
1685	hlh-28 hlh-29	germline	259.12
1685	hlh-28 hlh-29	germline	261.287
1685	hlh-28 hlh-29	germline	318.136
1685	hlh-28 hlh-29	germline	416.014
1685	hlh-28 hlh-29	germline	296.794
1685	hlh-28 hlh-29	germline	418.538
1685	hlh-28 hlh-29	germline	375.809
1685	hlh-28 hlh-29	germline	420.12
1685	hlh-28 hlh-29	germline	327.729
1685	hlh-28 hlh-29	germline	324.607
1685	hlh-28 hlh-29	germline	374.108
1685	hlh-28 hlh-29	germline	374.646
1685	hlh-28 hlh-29	germline	423.747
1685	hlh-28 hlh-29	germline	362.641
1685	hlh-28 hlh-29	germline	394.696
1685	hlh-28 hlh-29	germline	380.551
1685	hlh-28 hlh-29	germline	371.162
1685	hlh-28 hlh-29	germline	374.67
1685	hlh-28 hlh-29	germline	367.229
1685	hlh-28 hlh-29	germline	381.374
1685	hlh-28 hlh-29	germline	367.019
1685	hlh-28 hlh-29	germline	386.95
1685	hlh-28 hlh-29	germline	456.25
1685	hlh-28 hlh-29	germline	466.318
1685	hlh-28 hlh-29	germline	472.523
1685	hlh-28 hlh-29	germline	486.507
1685	hlh-28 hlh-29	germline	411.093
1685	hlh-28 hlh-29	germline	406.426
1685	hlh-28 hlh-29	germline	389.783
1685	hlh-28 hlh-29	germline	384.062
1685	hlh-28 hlh-29	germline	339.744
1685	hlh-28 hlh-29	germline	426.054
1685	hlh-28 hlh-29	germline	429.059
1685	hlh-28 hlh-29	germline	449.673
1685	hlh-28 hlh-29	germline	408
1685	hlh-28 hlh-29	germline	480.204
1685	hlh-28 hlh-29	germline	459.646
1685	hlh-28 hlh-29	germline	532.173
1685	hlh-28 hlh-29	germline	464.756
1685	hlh-28 hlh-29	germline	543.99
1685	hlh-28 hlh-29	germline	483.588
1685	hlh-28 hlh-29	germline	514.479
1685	hlh-28 hlh-29	germline	485.433
1685	hlh-28 hlh-29	germline	563.271
1685	hlh-28 hlh-29	germline	561.779
1685	hlh-28 hlh-29	germline	533.137
1685	hlh-28 hlh-29	germline	491.611
1685	hlh-28 hlh-29	germline	538.417
1685	hlh-28 hlh-29	germline	511.245
1685	hlh-28 hlh-29	germline	513.012
1685	zip-8	germline	456.135
1685	zip-8	germline	462.397
1685	zip-8	germline	483.083
1685	zip-8	germline	409.354
1685	zip-8	germline	320.194
1685	zip-8	germline	378.32
1685	zip-8	germline	396.785
1685	zip-8	germline	387.494
1685	zip-8	germline	394.923
1685	zip-8	germline	315.886
1685	zip-8	germline	311.189
1685	zip-8	germline	260.312
1685	zip-8	germline	291.5
1685	zip-8	germline	226.042
1685	zip-8	germline	231.571
1685	zip-8	germline	271.583
1685	zip-8	germline	308.378
1685	zip-8	germline	289.321
1685	zip-8	germline	326.611
1685	zip-8	germline	295.75
1685	zip-8	germline	277.1
1685	zip-8	germline	297.328
1685	zip-8	germline	508.244
1685	zip-8	germline	319.293
1685	zip-8	germline	336.531
1685	zip-8	germline	315.417
1685	zip-8	germline	283.024
1685	zip-8	germline	311.593
1685	zip-8	germline	281.806
1685	zip-8	germline	287.688
1685	zip-8	germline	291.658
1685	zip-8	germline	317.404
1685	zip-8	germline	350.993
1685	zip-8	germline	334.644
1685	zip-8	germline	344.423
1685	zip-8	germline	337.833
1685	zip-8	germline	320.75
1685	zip-8	germline	321.405
1685	zip-8	germline	364.705
1685	zip-8	germline	327.375
1685	zip-8	germline	332.426
1685	zip-8	germline	325.268
1685	zip-8	germline	263.917
1685	zip-8	germline	315.838
1685	zip-8	germline	307.937
1685	zip-8	germline	333.474
1685	zip-8	germline	342.338
1685	zip-8	germline	289.654
1685	zip-8	germline	259.938
1685	zip-8	germline	301.111
1685	zip-8	germline	300.383
1685	zip-8	germline	277.714
1685	zip-8	germline	369.391
1685	zip-8	germline	304.875
1685	zip-8	germline	325.889
1685	zip-8	germline	275.865
1685	zip-8	germline	201.192
1685	zip-8	germline	189.524
1685	zip-8	germline	238.588
1685	zip-8	germline	205.938
1685	zip-8	germline	218.405
1685	zip-8	germline	222.462
1685	zip-8	germline	220.185
1685	zip-8	germline	215.98
1685	zip-8	germline	253.521
1685	zip-8	germline	228.194
1685	zip-8	germline	183.966
1685	zip-8	germline	169.889
1685	zip-8	germline	191.964
1685	zip-8	germline	186.762
1685	zip-8	germline	168.56
1685	zip-8	germline	180.14
1685	zip-8	germline	151.363
1685	zip-8	germline	307.971
1685	zip-8	germline	315.845
1685	zip-8	germline	355.469
1685	zip-8	germline	323.453
1685	zip-8	germline	315.913
1685	zip-8	germline	410.215
1685	zip-8	germline	345.173
1685	zip-8	germline	357.368
1685	zip-8	germline	348.258
1685	zip-8	germline	245.608
1685	zip-8	germline	456.202
1685	zip-8	germline	354.25
1685	zip-8	germline	350.965
1685	zip-8	germline	359.659
1685	zip-8	germline	367.339
1685	zip-8	germline	390.164
1685	zip-8	germline	369.865
1685	zip-8	germline	321.345
1685	zip-8	germline	337.234
1685	zip-8	germline	476.243
1685	zip-8	germline	459.732
1685	zip-8	germline	731.875
1685	zip-8	germline	570.262
1685	zip-8	germline	515.148
1685	zip-8	germline	521.061
1685	zip-8	germline	430.24
1685	zip-8	germline	468.274
1685	zip-8	germline	454.344
1685	zip-8	germline	388.216
1685	zip-8	germline	398.942
1685	zip-8	germline	438.029
1685	zip-8	germline	405.082
1685	zip-8	germline	494.384
1685	zip-8	germline	320.779
1685	zip-8	germline	409.745
1685	zip-8	germline	401.697
1685	zip-8	germline	457.861
1685	zip-8	germline	345.332
1685	zip-8	germline	378.034
1685	zip-8	germline	384.193
1685	zip-8	germline	365.8
1685	zip-8	germline	398.159
1685	L4440	germline	284.666
1685	L4440	germline	261.479
1685	L4440	germline	292.708
1685	L4440	germline	323.974
1685	L4440	germline	512.17
1685	L4440	germline	306.757
1685	L4440	germline	382.036
1685	L4440	germline	305.136
1685	L4440	germline	328.795
1685	L4440	germline	301.916
1685	L4440	germline	309.407
1685	L4440	germline	329.326
1685	L4440	germline	387.643
1685	L4440	germline	340.676
1685	L4440	germline	385.075
1685	L4440	germline	333.562
1685	L4440	germline	421.375
1685	L4440	germline	555.221
1685	L4440	germline	387.716
1685	L4440	germline	429.997
1685	L4440	germline	380.044
1685	L4440	germline	321.164
1685	L4440	germline	357.463
1685	L4440	germline	369.419
1685	L4440	germline	343.399
1685	L4440	germline	407.06
1685	L4440	germline	341.625
1685	L4440	germline	318.127
1685	L4440	germline	334.822
1685	L4440	germline	327.525
1685	L4440	germline	329.529
1685	L4440	germline	512.529
1685	L4440	germline	341.766
1685	L4440	germline	357.944
1685	L4440	germline	374.875
1685	L4440	germline	325.767
1685	L4440	germline	322.625
1685	L4440	germline	313.426
1685	L4440	germline	328.943
1685	L4440	germline	302.113
1685	L4440	germline	395.904
1685	L4440	germline	290.062
1685	L4440	germline	390.109
1685	L4440	germline	409.541
1835	L4440	germline	412.667
1835	L4440	germline	471.962
1835	L4440	germline	490.417
1835	L4440	germline	297.417
1835	L4440	germline	308.375
1835	L4440	germline	332.364
1835	L4440	germline	364.667
1835	L4440	germline	293.906
1835	L4440	germline	419.524
1835	L4440	germline	356.556
1835	L4440	germline	319.431
1835	L4440	germline	197.222
1835	L4440	germline	241.75
1835	L4440	germline	308.083
1835	L4440	germline	329.452
1835	L4440	germline	188.562
1835	L4440	germline	288.75
1835	L4440	germline	316.625
1835	L4440	germline	204.059
1835	L4440	germline	154.5
1835	L4440	germline	156.357
1835	L4440	germline	160.906
1835	L4440	germline	178.229
1835	L4440	germline	173.73
1835	L4440	germline	168.785
1835	L4440	germline	164.973
1835	L4440	germline	155.672
1835	L4440	germline	161.353
1835	L4440	germline	180.125
1835	L4440	germline	163.38
1835	L4440	germline	175.729
1835	L4440	germline	172.412
1835	L4440	germline	185.554
1835	L4440	germline	178.02
1835	L4440	germline	160.089
1835	L4440	germline	157.643
1835	L4440	germline	192.5
1835	L4440	germline	299.05
1835	L4440	germline	265.206
1835	L4440	germline	258.077
1835	L4440	germline	289.857
1835	L4440	germline	279
1835	L4440	germline	267.19
1835	L4440	germline	298.679
1835	L4440	germline	308.5
1835	L4440	germline	238.25
1835	L4440	germline	257.647
1835	L4440	germline	269.292
1835	L4440	germline	275.5
1835	L4440	germline	275.062
1835	L4440	germline	290.571
1835	L4440	germline	239.647
1835	L4440	germline	299.024
1835	L4440	germline	315.882
1835	L4440	germline	307.4
1835	L4440	germline	231.643
1835	L4440	germline	231.038
1835	L4440	germline	204.538
1835	L4440	germline	212.5
1835	L4440	germline	183.125
1835	L4440	germline	239.812
1835	L4440	germline	244.069
1835	L4440	germline	268.143
1835	L4440	germline	217.25
1835	L4440	germline	237.735
1835	L4440	germline	286.273
1835	L4440	germline	239.808
1835	L4440	germline	263.5
1835	L4440	germline	289
1835	L4440	germline	263.176
1835	L4440	germline	280.692
1835	L4440	germline	237.25
1835	L4440	germline	221.643
1835	L4440	germline	816.375
1835	L4440	germline	692.615
1835	L4440	germline	329.583
1835	L4440	germline	400.745
1836	ceh-48	germline	523.577
1836	ceh-48	germline	518.75
1836	ceh-48	germline	480.286
1836	ceh-48	germline	509.75
1836	ceh-48	germline	543.6
1836	ceh-48	germline	498.6
1836	ceh-48	germline	383.25
1836	ceh-48	germline	430.182
1836	ceh-48	germline	388.571
1836	ceh-48	germline	407.281
1836	ceh-48	germline	521.857
1836	ceh-48	germline	429.1
1836	ceh-48	germline	419.941
1836	ceh-48	germline	435.55
1836	ceh-48	germline	378.625
1836	ceh-48	germline	528.25
1836	ceh-48	germline	656
1836	ceh-48	germline	153.321
1836	ceh-48	germline	202.443
1836	ceh-48	germline	216.324
1836	ceh-48	germline	226.471
1836	ceh-48	germline	229.757
1836	ceh-48	germline	236.438
1836	ceh-48	germline	258.438
1836	ceh-48	germline	252.696
1836	ceh-48	germline	259.971
1836	ceh-48	germline	279.036
1836	ceh-48	germline	318.5
1836	ceh-48	germline	264.529
1836	ceh-48	germline	291.438
1836	ceh-48	germline	270.8
1836	ceh-48	germline	287.681
1836	ceh-48	germline	265.654
1836	ceh-48	germline	298.15
1836	ceh-48	germline	256.381
1836	ceh-48	germline	232.971
1836	ceh-48	germline	249.811
1836	ceh-48	germline	270.979
1836	ceh-48	germline	251.25
1836	ceh-48	germline	263.31
1836	ceh-48	germline	238.226
1836	ceh-48	germline	566.183
1836	ceh-48	germline	521.5
1836	ceh-48	germline	519.811
1836	ceh-48	germline	604.5
1836	ceh-48	germline	446.5
1836	ceh-48	germline	419.438
1836	ceh-48	germline	570.208
1836	ceh-48	germline	531.5
1836	ceh-48	germline	485.583
1836	ceh-48	germline	463.875
1836	ceh-48	germline	459.714
1836	ceh-48	germline	402.882
1836	ceh-48	germline	433.875
1836	ceh-48	germline	489.5
1836	ceh-48	germline	451.375
1836	ceh-48	germline	672.625
1836	ceh-48	germline	446
1836	ceh-48	germline	585.25
1836	ceh-48	germline	577.808
1836	ceh-48	germline	583.375
1836	ceh-48	germline	605.125
1836	ceh-48	germline	749.203
1836	ceh-48	germline	620.238
1836	ceh-48	germline	546.375
1836	ceh-48	germline	483.25
1836	ceh-48	germline	512.429
1836	ceh-48	germline	529.389
1836	ceh-48	germline	508.688
1836	ceh-48	germline	585.378
1836	ceh-48	germline	415.8
1836	ceh-48	germline	402.556
1836	ceh-48	germline	498.25
1836	ceh-48	germline	609.125
1836	ceh-48	germline	583.667
1836	ceh-48	germline	520.75
1836	ceh-48	germline	552
1836	ceh-48	germline	549.062
1836	ceh-48	germline	564.667
1836	ceh-48	germline	371.439
1836	ceh-48	germline	457.137
1836	ceh-48	germline	495.008
1836	ceh-48	germline	510.092
1836	ceh-48	germline	492.056
1836	ceh-48	germline	457.297
1836	ceh-48	germline	474.241
1836	ceh-48	germline	498.744
1836	ceh-48	germline	472.299
1836	ceh-48	germline	496.964
1836	ceh-48	germline	518.644
1836	ceh-48	germline	530.328
1836	ceh-48	germline	503.901
1836	ceh-48	germline	465.153
1836	ceh-48	germline	464.481
1836	ceh-48	germline	421.146
1836	ceh-48	germline	429.897
1836	ceh-48	germline	507.881
1836	ceh-48	germline	347.083
1836	ceh-48	germline	385.618
1836	ceh-48	germline	363.25
1836	ceh-48	germline	351.625
1836	ceh-48	germline	358.077
1836	ceh-48	germline	353.71
1836	ceh-48	germline	394.325
1836	ceh-48	germline	395.969
1836	ceh-48	germline	397.898
1836	ceh-48	germline	423.294
1836	ceh-48	germline	406.63
1836	ceh-48	germline	310.688
1836	ceh-48	germline	339.25
1836	ceh-48	germline	345.938
1836	ceh-48	germline	325.952
1836	ceh-48	germline	338.013
1836	ceh-48	germline	340.819
1836	ceh-48	germline	328
1836	ceh-48	germline	342.262
1836	ceh-48	germline	342.625
1836	ceh-48	germline	369.941
1836	ceh-48	germline	358.461
1836	ceh-48	germline	398.708
1836	ceh-48	germline	441.647
1836	ceh-48	germline	442
1836	ceh-48	germline	418.036
1836	ceh-48	germline	408.5
1836	ceh-48	germline	295
1836	ceh-48	germline	283.054
1836	ceh-48	germline	259.977
1836	ceh-48	germline	333.524
1836	ceh-48	germline	253
1836	ceh-48	germline	235.857
1836	ceh-48	germline	245.536
1836	ceh-48	germline	226.321
1836	ceh-48	germline	300.765
1836	ceh-48	germline	271.138
1836	ceh-48	germline	250.75
1836	ceh-48	germline	294.394
1836	ceh-48	germline	309.873
1836	ceh-48	germline	305.215
1836	ceh-48	germline	310.041
1836	ceh-48	germline	434
1836	ceh-48	germline	434.333
1836	ceh-48	germline	454.25
1836	ceh-48	germline	510.429
1836	ceh-48	germline	649
1836	ceh-48	germline	464.031
1836	ceh-48	germline	682.273
1836	ceh-48	germline	424.583
1836	ceh-48	germline	629.615
1836	ceh-48	germline	553.929
1836	ceh-48	germline	712.818
1836	ceh-48	germline	580.19
1836	ceh-48	germline	621.545
1836	ceh-48	germline	771.125
1836	ceh-48	germline	530.375
1836	ceh-48	germline	680
1836	ceh-48	germline	485
1836	ceh-48	germline	453.577
1836	ceh-48	germline	462.885
1836	ceh-48	germline	569.062
1836	ceh-48	germline	192.343
1836	ceh-48	germline	196
1836	ceh-48	germline	217.229
1836	ceh-48	germline	207.364
1836	ceh-48	germline	276.45
1836	ceh-48	germline	337.324
1836	ceh-48	germline	241.469
1836	ceh-48	germline	205.625
1836	ceh-48	germline	311.279
1836	ceh-48	germline	187.114
1836	ceh-48	germline	276.857
1836	ceh-48	germline	357
1836	ceh-48	germline	355.429
1836	ceh-48	germline	356.538
1836	ceh-48	germline	352.429
1836	ceh-48	germline	371.872
1836	ceh-48	germline	346.199
1836	ceh-48	germline	268.483
1836	ceh-48	germline	284.853
1836	ceh-48	germline	492.5
1836	ceh-48	germline	324.4
1836	ceh-48	germline	323.7
1836	ceh-48	germline	608.692
1836	ceh-48	germline	689.034
1836	ceh-48	germline	448.205
1836	ceh-48	germline	675.378
1836	ceh-48	germline	445.333
1836	ceh-48	germline	502.25
1836	ceh-48	germline	415.5
1836	ceh-48	germline	465.613
1836	ceh-48	germline	437.7
1836	ceh-48	germline	479.639
1836	ceh-48	germline	577
1836	ceh-48	germline	501.417
1836	ceh-48	germline	398.381
1836	ceh-48	germline	477.571
1836	ceh-48	germline	533.281
1836	ceh-48	germline	525.484
1836	ceh-48	germline	583.1
1836	ceh-48	germline	599.125
1836	ceh-48	germline	537.962
1836	ceh-48	germline	457.286
1836	ceh-48	germline	517.636
1836	ceh-48	germline	549.667
1836	ceh-48	germline	503.71
1836	ceh-48	germline	548.419
1836	ceh-48	germline	500
1836	ceh-48	germline	484.182
1836	ceh-48	germline	533.625
1836	ceh-48	germline	586.8
1836	ceh-48	germline	344.786
1836	ceh-48	germline	447.85
1836	ceh-48	germline	571.364
1836	ceh-48	germline	603.15
1836	ceh-48	germline	437.062
1836	ceh-48	germline	494.462
1836	ceh-48	germline	410.875
1836	ceh-48	germline	444.294
1836	ceh-48	germline	505.591
1836	ceh-48	germline	517.656
1836	ceh-48	germline	428.386
1836	ceh-48	germline	451.375
1836	ceh-48	germline	501.5
1836	ceh-48	germline	465.81
1836	ceh-48	germline	454.757
1836	ceh-48	germline	472.65
1836	ceh-48	germline	487.571
1836	ceh-48	germline	480.269
1836	ceh-48	germline	406.846
1836	ceh-48	germline	461.5
1836	ceh-48	germline	431.853
1836	ceh-48	germline	441.65
1836	ceh-48	germline	425.344
1836	ceh-48	germline	357.235
1836	ceh-48	germline	380.677
1836	ceh-48	germline	385.294
1836	ceh-48	germline	420.692
1836	ceh-48	germline	395.147
1836	ceh-48	germline	323.875
1836	ceh-48	germline	317.179
1836	ceh-48	germline	338.655
1836	ceh-48	germline	450.531
1836	ceh-48	germline	283.462
1836	ceh-48	germline	326.935
1836	ceh-48	germline	302
1836	ceh-48	germline	391.857
1836	ceh-48	germline	337.036
1836	ceh-48	germline	214.077
1836	ceh-48	germline	352.837
1836	ceh-48	germline	244.852
1836	ceh-48	germline	261.469
1836	ceh-48	germline	267.5
1836	ceh-48	germline	290.321
1836	ceh-48	germline	261.569
1836	ceh-48	germline	250.589
1836	ceh-48	germline	244.13
1836	ceh-48	germline	221.5
1836	ceh-48	germline	222.071
1836	ceh-48	germline	259.214
1836	ceh-48	germline	252.375
1836	ceh-48	germline	259.103
1836	ceh-48	germline	246.774
1836	ceh-48	germline	230.357
1836	ceh-48	germline	544.967
1836	ceh-48	germline	610.558
1836	ceh-48	germline	511.676
1836	ceh-48	germline	580.757
1836	ceh-48	germline	543.194
1836	ceh-48	germline	546.942
1836	ceh-48	germline	512.25
1836	ceh-48	germline	553.735
1836	ceh-48	germline	554.194
1836	ceh-48	germline	515.222
1836	ceh-48	germline	468.071
1836	ceh-48	germline	509.906
1836	ceh-48	germline	548.909
1836	ceh-48	germline	548.85
1836	ceh-48	germline	561.071
1836	ceh-48	germline	515.19
1836	ceh-48	germline	492.143
1836	ceh-48	germline	506.042
1836	ceh-48	germline	501.111
1836	ceh-48	germline	501
1836	ceh-48	germline	544.458
1836	ceh-48	germline	507.5
1836	ceh-48	germline	501.25
1836	ceh-48	germline	471.571
1836	ceh-48	germline	585.353
1836	ceh-48	germline	660.893
1836	ceh-48	germline	617.324
1836	ceh-48	germline	659.174
1836	ceh-48	germline	690.784
1836	ceh-48	germline	704.324
1836	ceh-48	germline	896.176
1836	ceh-48	germline	732.14
1836	ceh-48	germline	693.75
1836	ceh-48	germline	655.154
1836	ceh-48	germline	768.517
1836	ceh-48	germline	745.988
1836	ceh-48	germline	515.405
1836	ceh-48	germline	494.471
1836	ceh-48	germline	451.407
1836	ceh-48	germline	492.134
1836	ceh-48	germline	443.846
1836	ceh-48	germline	454.89
1836	ceh-48	germline	457.75
1836	ceh-48	germline	452.409
1836	ceh-48	germline	520.579
1836	ceh-48	germline	505.647
1836	ceh-48	germline	512.441
1836	ceh-48	germline	547.62
1836	ceh-48	germline	520
1836	ceh-48	germline	706.586
1836	ceh-48	germline	670.431
1836	ceh-48	germline	593.243
1836	ceh-48	germline	472.25
1836	ceh-48	germline	335.152
1836	ceh-48	germline	472.917
1836	ceh-48	germline	416.897
1836	ceh-48	germline	467.357
1836	ceh-48	germline	407.449
1836	ceh-48	germline	388.95
1836	ceh-48	germline	406.05
1836	ceh-48	germline	555.656
1836	ceh-48	germline	629.625
1836	ceh-48	germline	680.583
1836	ceh-48	germline	701.333
1836	ceh-48	germline	532.633
1836	ceh-48	germline	698.654
1836	ceh-48	germline	776.765
1836	ceh-48	germline	731.062
1836	ceh-48	germline	661.75
1836	ceh-48	germline	378.048
1836	ceh-48	germline	397.149
1836	ceh-48	germline	436.06
1836	ceh-48	germline	418.905
1836	ceh-48	germline	480.719
1836	ceh-48	germline	432.571
1836	ceh-48	germline	427.65
1836	ceh-48	germline	455.482
1836	ceh-48	germline	470.207
1836	ceh-48	germline	446.881
1836	ceh-48	germline	428.805
1836	ceh-48	germline	422.684
1836	ceh-48	germline	375.643
1836	ceh-48	germline	382.802
1836	ceh-48	germline	395.586
1836	ceh-48	germline	400.786
1836	ceh-48	germline	288.208
1836	ceh-48	germline	370.771
1836	ceh-48	germline	340.309
1836	hlh-25	germline	425.111
1836	hlh-25	germline	426.5
1836	hlh-25	germline	441.238
1836	hlh-25	germline	430.812
1836	hlh-25	germline	457.5
1836	hlh-25	germline	484.881
1836	hlh-25	germline	504.827
1836	hlh-25	germline	506.217
1836	hlh-25	germline	419.875
1836	hlh-25	germline	457.194
1836	hlh-25	germline	469
1836	hlh-25	germline	449.028
1836	hlh-25	germline	439.857
1836	hlh-25	germline	540.568
1836	hlh-25	germline	578.647
1836	hlh-25	germline	599.588
1836	hlh-25	germline	590.778
1836	hlh-25	germline	529.955
1836	hlh-25	germline	554.923
1836	hlh-25	germline	586.405
1836	hlh-25	germline	534.778
1836	hlh-25	germline	498.8
1836	hlh-25	germline	601.962
1836	hlh-25	germline	428.549
1836	hlh-25	germline	531.865
1836	hlh-25	germline	496.2
1836	hlh-25	germline	489.654
1836	hlh-25	germline	453.688
1836	hlh-25	germline	503.364
1836	hlh-25	germline	554.269
1836	hlh-25	germline	449.75
1836	hlh-25	germline	479.574
1836	hlh-25	germline	544.643
1836	hlh-25	germline	568.9
1836	hlh-25	germline	544.875
1836	hlh-25	germline	603
1836	hlh-25	germline	630.833
1836	hlh-25	germline	403.139
1836	hlh-25	germline	311.118
1836	hlh-25	germline	274.929
1836	hlh-25	germline	272.488
1836	hlh-25	germline	574.455
1836	hlh-25	germline	494
1836	hlh-25	germline	516
1836	hlh-25	germline	477.375
1836	hlh-25	germline	421.219
1836	hlh-25	germline	375.048
1836	hlh-25	germline	393.667
1836	hlh-25	germline	451.857
1836	hlh-25	germline	428.292
1836	hlh-25	germline	394.909
1836	hlh-25	germline	411.875
1836	hlh-25	germline	392.875
1836	hlh-25	germline	420.688
1836	hlh-25	germline	416.455
1836	hlh-25	germline	399.875
1836	hlh-25	germline	412.586
1836	hlh-25	germline	422.9
1836	hlh-25	germline	407.194
1836	hlh-25	germline	457.063
1836	hlh-25	germline	434
1836	hlh-25	germline	418.438
1836	hlh-25	germline	382.231
1836	hlh-25	germline	420.857
1836	hlh-25	germline	432.611
1836	hlh-25	germline	390.556
1836	hlh-25	germline	353.5
1836	hlh-25	germline	350.286
1836	hlh-25	germline	359.722
1836	hlh-25	germline	389.786
1836	hlh-25	germline	330.286
1836	hlh-25	germline	356.176
1836	hlh-25	germline	521.429
1836	hlh-25	germline	523.707
1836	hlh-25	germline	509.071
1836	hlh-25	germline	490.1
1836	hlh-25	germline	510.938
1836	hlh-25	germline	543.154
1836	hlh-25	germline	522.405
1836	hlh-25	germline	493.056
1836	hlh-25	germline	532.333
1836	hlh-25	germline	545
1836	hlh-25	germline	467.125
1836	hlh-25	germline	477.429
1836	hlh-25	germline	567.323
1836	hlh-25	germline	514.273
1836	hlh-25	germline	520.25
1836	hlh-25	germline	470.682
1836	hlh-25	germline	482.381
1836	hlh-25	germline	631.812
1836	hlh-25	germline	522.312
1836	hlh-25	germline	364.833
1836	hlh-25	germline	365.17
1836	hlh-25	germline	392.75
1836	hlh-25	germline	356.3
1836	hlh-25	germline	398.219
1836	hlh-25	germline	396.444
1836	hlh-25	germline	412.784
1836	hlh-25	germline	476.333
1836	hlh-25	germline	508.371
1836	hlh-25	germline	530
1836	hlh-25	germline	542.208
1836	hlh-25	germline	625.417
1836	hlh-25	germline	528.038
1836	hlh-25	germline	522.45
1836	hlh-25	germline	597.611
1836	hlh-25	germline	814.655
1836	hlh-25	germline	783.344
1836	hlh-25	germline	632.85
1836	hlh-25	germline	711.4
1836	hlh-25	germline	635.323
1836	hlh-25	germline	654.37
1836	hlh-25	germline	635.433
1836	hlh-25	germline	386.333
1836	hlh-25	germline	374.205
1836	hlh-25	germline	358.692
1836	hlh-25	germline	356.9
1836	hlh-25	germline	362.903
1836	hlh-25	germline	392.765
1836	hlh-25	germline	388.117
1836	hlh-25	germline	355.591
1836	hlh-25	germline	339.083
1836	hlh-25	germline	317.104
1836	hlh-25	germline	319.238
1836	hlh-25	germline	397.143
1836	hlh-25	germline	443.712
1836	hlh-25	germline	437.812
1836	hlh-25	germline	531.357
1836	hlh-25	germline	637.694
1836	hlh-25	germline	628.8
1836	hlh-25	germline	560.071
1836	hlh-25	germline	665
1836	hlh-25	germline	695.635
1836	hlh-25	germline	654.571
1836	hlh-25	germline	708.929
1836	hlh-25	germline	356.047
1836	hlh-25	germline	397.023
1836	hlh-25	germline	388.984
1836	hlh-25	germline	434.649
1836	hlh-25	germline	351.157
1836	hlh-25	germline	387.25
1836	hlh-25	germline	398.038
1836	hlh-25	germline	392.625
1836	hlh-25	germline	446.969
1836	hlh-25	germline	419
1836	hlh-25	germline	1110.98
1836	hlh-25	germline	846.188
1836	hlh-25	germline	1050.07
1836	hlh-25	germline	1060.83
1836	hlh-25	germline	1134.62
1836	hlh-25	germline	1213.36
1836	hlh-25	germline	1176.88
1836	hlh-25	germline	1244.01
1836	hlh-25	germline	1213.55
1836	hlh-25	germline	1274.25
1836	hlh-25	germline	1447.19
1836	hlh-25	germline	1427.05
1836	hlh-27	germline	762.828
1836	hlh-27	germline	596.118
1836	hlh-27	germline	690.625
1836	hlh-27	germline	682.059
1836	hlh-27	germline	555.731
1836	hlh-27	germline	508.857
1836	hlh-27	germline	405.34
1836	hlh-27	germline	516.654
1836	hlh-27	germline	538.776
1836	hlh-27	germline	636.333
1836	hlh-27	germline	644.294
1836	hlh-27	germline	563.721
1836	hlh-27	germline	601.862
1836	hlh-27	germline	681.958
1836	hlh-27	germline	468.971
1836	hlh-27	germline	518.76
1836	hlh-27	germline	542.781
1836	hlh-27	germline	570.05
1836	hlh-27	germline	576.703
1836	hlh-27	germline	615.882
1836	hlh-27	germline	535.019
1836	hlh-27	germline	575.19
1836	hlh-27	germline	640.5
1836	hlh-27	germline	562.938
1836	hlh-27	germline	484.364
1836	hlh-27	germline	509.909
1836	hlh-27	germline	562.808
1836	hlh-27	germline	558.469
1836	hlh-27	germline	465.75
1836	hlh-27	germline	508.806
1836	hlh-27	germline	533.25
1836	hlh-27	germline	557.346
1836	hlh-27	germline	443.444
1836	hlh-27	germline	425.765
1836	hlh-27	germline	555.971
1836	hlh-27	germline	518.875
1836	hlh-27	germline	511.131
1836	hlh-27	germline	504.321
1836	hlh-27	germline	541.778
1836	hlh-27	germline	626.692
1836	hlh-27	germline	542.719
1836	hlh-27	germline	561.115
1836	hlh-27	germline	592.75
1836	hlh-27	germline	617.75
1836	hlh-27	germline	620.429
1836	hlh-27	germline	521.76
1836	hlh-27	germline	544.392
1836	hlh-27	germline	497.206
1836	hlh-27	germline	477.083
1836	hlh-27	germline	447.412
1836	hlh-27	germline	560
1836	hlh-27	germline	522.432
1836	hlh-27	germline	523.908
1836	hlh-27	germline	469.09
1836	hlh-27	germline	473.898
1836	hlh-27	germline	529.5
1836	hlh-27	germline	486.667
1836	hlh-27	germline	528.438
1836	hlh-27	germline	505.419
1836	hlh-27	germline	527.891
1836	hlh-27	germline	592.903
1836	hlh-27	germline	596.333
1836	hlh-27	germline	616.547
1836	hlh-27	germline	597.404
1836	hlh-27	germline	653.136
1836	hlh-27	germline	662.024
1836	hlh-27	germline	596.452
1836	hlh-27	germline	351.647
1836	hlh-27	germline	329.562
1836	hlh-27	germline	345.354
1836	hlh-27	germline	329.946
1836	hlh-27	germline	341.219
1836	hlh-27	germline	319.444
1836	hlh-27	germline	327.735
1836	hlh-27	germline	305.882
1836	hlh-27	germline	335.255
1836	hlh-27	germline	320.861
1836	hlh-27	germline	328.15
1836	hlh-27	germline	284.196
1836	hlh-27	germline	303.882
1836	hlh-27	germline	301.983
1836	hlh-27	germline	335.258
1836	hlh-27	germline	372.162
1836	hlh-27	germline	348.8
1836	hlh-27	germline	335.645
1836	hlh-27	germline	378.281
1836	hlh-27	germline	366.43
1836	hlh-27	germline	345.989
1836	hlh-27	germline	347.2
1836	hlh-27	germline	370.078
1836	hlh-27	germline	374.833
1836	hlh-27	germline	336.922
1836	hlh-27	germline	372.462
1836	hlh-27	germline	364.259
1836	hlh-27	germline	613.559
1836	hlh-27	germline	617.923
1836	hlh-27	germline	644.514
1836	hlh-27	germline	612.521
1836	hlh-27	germline	706.676
1836	hlh-27	germline	665.833
1836	hlh-27	germline	734.636
1836	hlh-27	germline	687.108
1836	hlh-27	germline	623
1836	hlh-27	germline	646.05
1836	hlh-27	germline	678.294
1836	hlh-27	germline	636.611
1836	hlh-27	germline	592.469
1836	hlh-27	germline	613.679
1836	hlh-27	germline	688.655
1836	hlh-27	germline	664.905
1836	hlh-27	germline	628.794
1836	hlh-27	germline	652.844
1836	hlh-27	germline	795.731
1836	hlh-28 hlh-29	germline	338.762
1836	hlh-28 hlh-29	germline	395.4
1836	hlh-28 hlh-29	germline	409.667
1836	hlh-28 hlh-29	germline	403.667
1836	hlh-28 hlh-29	germline	589.824
1836	hlh-28 hlh-29	germline	543.045
1836	hlh-28 hlh-29	germline	469.538
1836	hlh-28 hlh-29	germline	466.2
1836	hlh-28 hlh-29	germline	401.6
1836	hlh-28 hlh-29	germline	402.238
1836	hlh-28 hlh-29	germline	488.898
1836	hlh-28 hlh-29	germline	498.688
1836	hlh-28 hlh-29	germline	608.708
1836	hlh-28 hlh-29	germline	511.3
1836	hlh-28 hlh-29	germline	520.938
1836	hlh-28 hlh-29	germline	524.75
1836	hlh-28 hlh-29	germline	549.677
1836	hlh-28 hlh-29	germline	594.1
1836	hlh-28 hlh-29	germline	559.964
1836	hlh-28 hlh-29	germline	650.618
1836	hlh-28 hlh-29	germline	658.464
1836	hlh-28 hlh-29	germline	732.312
1836	hlh-28 hlh-29	germline	848.896
1836	hlh-28 hlh-29	germline	748.875
1836	hlh-28 hlh-29	germline	640.312
1836	hlh-28 hlh-29	germline	656.167
1836	hlh-28 hlh-29	germline	827.125
1836	hlh-28 hlh-29	germline	732.812
1836	hlh-28 hlh-29	germline	550.375
1836	hlh-28 hlh-29	germline	688.45
1836	hlh-28 hlh-29	germline	487.5
1836	hlh-28 hlh-29	germline	524.523
1836	hlh-28 hlh-29	germline	672.348
1836	hlh-28 hlh-29	germline	698.344
1836	hlh-28 hlh-29	germline	601.417
1836	hlh-28 hlh-29	germline	572.15
1836	hlh-28 hlh-29	germline	491.49
1836	hlh-28 hlh-29	germline	382.821
1836	hlh-28 hlh-29	germline	323.25
1836	hlh-28 hlh-29	germline	491.562
1836	hlh-28 hlh-29	germline	430.25
1836	hlh-28 hlh-29	germline	520.889
1836	hlh-28 hlh-29	germline	511
1836	hlh-28 hlh-29	germline	605
1836	hlh-28 hlh-29	germline	532.95
1836	hlh-28 hlh-29	germline	572
1836	hlh-28 hlh-29	germline	546.857
1836	hlh-28 hlh-29	germline	553.812
1836	hlh-28 hlh-29	germline	451.824
1836	hlh-28 hlh-29	germline	529.167
1836	hlh-28 hlh-29	germline	557.379
1836	hlh-28 hlh-29	germline	478.973
1836	hlh-28 hlh-29	germline	506.75
1836	hlh-28 hlh-29	germline	422.75
1836	hlh-28 hlh-29	germline	651.95
1836	hlh-28 hlh-29	germline	631.156
1836	hlh-28 hlh-29	germline	632.167
1836	hlh-28 hlh-29	germline	726.429
1836	hlh-28 hlh-29	germline	666.381
1836	hlh-28 hlh-29	germline	692.528
1836	hlh-28 hlh-29	germline	662.346
1836	hlh-28 hlh-29	germline	664.607
1836	hlh-28 hlh-29	germline	708.243
1836	hlh-28 hlh-29	germline	698.346
1836	hlh-28 hlh-29	germline	590.091
1836	hlh-28 hlh-29	germline	384.903
1836	hlh-28 hlh-29	germline	448.417
1836	hlh-28 hlh-29	germline	393.885
1836	hlh-28 hlh-29	germline	451.583
1836	hlh-28 hlh-29	germline	425.214
1836	hlh-28 hlh-29	germline	451.5
1836	hlh-28 hlh-29	germline	396.021
1836	hlh-28 hlh-29	germline	395
1836	hlh-28 hlh-29	germline	382.562
1836	hlh-28 hlh-29	germline	370.279
1836	hlh-28 hlh-29	germline	290.049
1836	hlh-28 hlh-29	germline	317.7
1836	hlh-28 hlh-29	germline	305.308
1836	hlh-28 hlh-29	germline	314.35
1836	hlh-28 hlh-29	germline	303.455
1836	hlh-28 hlh-29	germline	326.49
1836	hlh-28 hlh-29	germline	339.706
1836	hlh-28 hlh-29	germline	358.341
1836	hlh-28 hlh-29	germline	342.25
1836	hlh-28 hlh-29	germline	319.714
1836	hlh-28 hlh-29	germline	359.387
1836	hlh-28 hlh-29	germline	312.377
1836	hlh-28 hlh-29	germline	277.259
1836	hlh-28 hlh-29	germline	294.75
1836	hlh-28 hlh-29	germline	334.677
1836	hlh-28 hlh-29	germline	276.355
1836	hlh-28 hlh-29	germline	287.528
1836	hlh-28 hlh-29	germline	335.559
1836	hlh-28 hlh-29	germline	328.618
1836	hlh-28 hlh-29	germline	201.773
1836	hlh-28 hlh-29	germline	205.677
1836	hlh-28 hlh-29	germline	196.923
1836	hlh-28 hlh-29	germline	192.903
1836	hlh-28 hlh-29	germline	187.705
1836	hlh-28 hlh-29	germline	189.732
1836	hlh-28 hlh-29	germline	194
1836	hlh-28 hlh-29	germline	187.816
1836	hlh-28 hlh-29	germline	192.93
1836	hlh-28 hlh-29	germline	198.286
1836	hlh-28 hlh-29	germline	205.458
1836	hlh-28 hlh-29	germline	213.536
1836	hlh-28 hlh-29	germline	192.944
1836	hlh-28 hlh-29	germline	201.611
1836	hlh-28 hlh-29	germline	202.808
1836	hlh-28 hlh-29	germline	212.162
1836	hlh-28 hlh-29	germline	202.157
1836	hlh-28 hlh-29	germline	207.269
1836	hlh-28 hlh-29	germline	210.844
1836	hlh-28 hlh-29	germline	205.062
1836	hlh-28 hlh-29	germline	208.507
1836	hlh-28 hlh-29	germline	184.69
1836	hlh-28 hlh-29	germline	198.81
1836	hlh-28 hlh-29	germline	207
1836	hlh-28 hlh-29	germline	215.929
1836	hlh-28 hlh-29	germline	375.654
1836	hlh-28 hlh-29	germline	457.071
1836	hlh-28 hlh-29	germline	518.75
1836	hlh-28 hlh-29	germline	504.205
1836	hlh-28 hlh-29	germline	535.243
1836	hlh-28 hlh-29	germline	511.063
1836	hlh-28 hlh-29	germline	533.19
1836	hlh-28 hlh-29	germline	605.083
1836	hlh-28 hlh-29	germline	565.629
1836	hlh-28 hlh-29	germline	626.333
1836	hlh-28 hlh-29	germline	651.118
1836	hlh-28 hlh-29	germline	527.319
1836	hlh-28 hlh-29	germline	567.054
1836	hlh-28 hlh-29	germline	533.583
1836	hlh-28 hlh-29	germline	690.346
1836	hlh-28 hlh-29	germline	640.062
1836	hlh-28 hlh-29	germline	756.5
1836	hlh-28 hlh-29	germline	616.125
1836	hlh-28 hlh-29	germline	644.536
1836	hlh-28 hlh-29	germline	568.571
1836	hlh-28 hlh-29	germline	601.625
1836	hlh-28 hlh-29	germline	702.571
1836	hlh-28 hlh-29	germline	602.321
1836	hlh-28 hlh-29	germline	642.562
1836	hlh-28 hlh-29	germline	605.75
1836	hlh-28 hlh-29	germline	544.5
1836	hlh-28 hlh-29	germline	504.192
1836	hlh-28 hlh-29	germline	658.269
1836	hlh-28 hlh-29	germline	209.843
1836	hlh-28 hlh-29	germline	222.825
1836	hlh-28 hlh-29	germline	203.684
1836	hlh-28 hlh-29	germline	200.302
1836	hlh-28 hlh-29	germline	202.675
1836	hlh-28 hlh-29	germline	212.135
1836	hlh-28 hlh-29	germline	205.875
1836	hlh-28 hlh-29	germline	199.735
1836	hlh-28 hlh-29	germline	202.899
1836	hlh-28 hlh-29	germline	207.583
1836	hlh-28 hlh-29	germline	217.097
1836	hlh-28 hlh-29	germline	208.639
1836	hlh-28 hlh-29	germline	217.609
1836	hlh-28 hlh-29	germline	208.25
1836	hlh-28 hlh-29	germline	227.688
1836	hlh-28 hlh-29	germline	220.8
1836	hlh-28 hlh-29	germline	204.471
1836	hlh-28 hlh-29	germline	215.469
1836	hlh-28 hlh-29	germline	211.686
1836	hlh-28 hlh-29	germline	213.227
1836	hlh-28 hlh-29	germline	219.878
1836	hlh-28 hlh-29	germline	232.696
1836	hlh-28 hlh-29	germline	240.676
1836	hlh-28 hlh-29	germline	223.938
1836	hlh-28 hlh-29	germline	214.469
1836	hlh-28 hlh-29	germline	218.147
1836	hlh-28 hlh-29	germline	204.802
1836	hlh-28 hlh-29	germline	219.5
1836	hlh-28 hlh-29	germline	207.597
1836	hlh-28 hlh-29	germline	321.196
1836	hlh-28 hlh-29	germline	326.188
1836	hlh-28 hlh-29	germline	334.357
1836	hlh-28 hlh-29	germline	342.595
1836	hlh-28 hlh-29	germline	403.741
1836	hlh-28 hlh-29	germline	446.806
1836	hlh-28 hlh-29	germline	415.108
1836	hlh-28 hlh-29	germline	400.846
1836	hlh-28 hlh-29	germline	504.327
1836	hlh-28 hlh-29	germline	486.25
1836	hlh-28 hlh-29	germline	466.125
1836	hlh-28 hlh-29	germline	501.627
1836	hlh-28 hlh-29	germline	552.375
1836	hlh-28 hlh-29	germline	496.886
1836	hlh-28 hlh-29	germline	448.25
1836	hlh-28 hlh-29	germline	554.5
1836	hlh-28 hlh-29	germline	529.25
1836	hlh-28 hlh-29	germline	482.905
1836	hlh-28 hlh-29	germline	430.375
1836	hlh-28 hlh-29	germline	466.05
1836	hlh-28 hlh-29	germline	466.222
1836	hlh-28 hlh-29	germline	370.05
1836	hlh-28 hlh-29	germline	370.4
1836	hlh-28 hlh-29	germline	413.7
1836	L4440	germline	361.321
1836	L4440	germline	302.71
1836	L4440	germline	335.923
1836	L4440	germline	331
1836	L4440	germline	266.5
1836	L4440	germline	261.647
1836	L4440	germline	294.929
1836	L4440	germline	312.5
1836	L4440	germline	173.232
1836	L4440	germline	278.625
1836	L4440	germline	196.688
1836	L4440	germline	214.25
1836	L4440	germline	457.541
1836	L4440	germline	414.757
1836	L4440	germline	377.125
1836	L4440	germline	416.464
1836	L4440	germline	404
1836	L4440	germline	428.1
1836	L4440	germline	431.5
1836	L4440	germline	548.625
1836	L4440	germline	617.5
1836	L4440	germline	826
1836	L4440	germline	834.097
1836	L4440	germline	763
1836	L4440	germline	612.571
1836	L4440	germline	608.333
1836	L4440	germline	726
1836	L4440	germline	773.143
1836	L4440	germline	635.667
1836	L4440	germline	917.346
1836	L4440	germline	904.917
1836	L4440	germline	767.636
1836	L4440	germline	684.556
1836	L4440	germline	792.5
1836	L4440	germline	792.846
1836	L4440	germline	741.452
1836	L4440	germline	709.812
1836	L4440	germline	645.9
1836	L4440	germline	682.333
1836	L4440	germline	613.333
1836	L4440	germline	743.833
1836	L4440	germline	656.625
1836	L4440	germline	626.333
1836	L4440	germline	572.25
1836	L4440	germline	702.5
1836	L4440	germline	1445.84
1836	L4440	germline	1310.88
1836	L4440	germline	1259.25
1836	L4440	germline	1256.12
1836	L4440	germline	1684.83
1836	L4440	germline	715.375
1836	L4440	germline	671.222
1836	L4440	germline	653.115
1836	L4440	germline	556.667
1836	L4440	germline	565
1836	L4440	germline	521.429
1836	L4440	germline	502.5
1836	L4440	germline	563.097
1836	L4440	germline	656.5
1836	L4440	germline	558.762
1836	L4440	germline	557.269
1836	L4440	germline	546.2
1836	L4440	germline	114.038
1836	L4440	germline	572.125
1836	L4440	germline	573.312
1836	L4440	germline	521.25
1836	L4440	germline	532.875
1836	L4440	germline	580.5
1836	L4440	germline	692
1836	L4440	germline	571.143
1836	L4440	germline	673.444
1836	L4440	germline	664.1
1836	L4440	germline	609.611
1836	L4440	germline	616.174
1836	L4440	germline	633.548
1836	L4440	germline	694.906
1836	L4440	germline	632.167
1836	L4440	germline	788
1836	L4440	germline	723.45
1836	L4440	germline	776.688
1836	L4440	germline	484.81
1836	L4440	germline	694.875
1836	L4440	germline	706.133
1836	L4440	germline	658.308
1836	L4440	germline	635.27
1836	L4440	germline	542.089
1836	L4440	germline	669.5
1836	L4440	germline	689.943
1836	L4440	germline	717.5
1836	L4440	germline	696.375
1836	L4440	germline	472.15
1836	L4440	germline	534.375
1836	L4440	germline	516.688
1836	L4440	germline	667.538
1836	L4440	germline	630.286
1836	L4440	germline	571.75
1836	L4440	germline	460.194
1836	L4440	germline	512.409
1836	L4440	germline	559
1836	L4440	germline	555.75
1836	L4440	germline	410.571
1685	L4440	intestine	437.518
1685	L4440	intestine	408.816
1685	L4440	intestine	420.255
1685	L4440	intestine	357.495
1685	L4440	intestine	142.722
1685	L4440	intestine	254.022
1685	L4440	intestine	269.2
1685	L4440	intestine	211.721
1685	L4440	intestine	235.711
1685	L4440	intestine	321.617
1685	L4440	intestine	243.909
1685	L4440	intestine	202.435
1685	L4440	intestine	200.538
1685	L4440	intestine	264.645
1685	L4440	intestine	245.208
1685	L4440	intestine	260.479
1685	L4440	intestine	230.016
1685	L4440	intestine	204.614
1685	L4440	intestine	281.678
1685	L4440	intestine	237.658
1685	L4440	intestine	228.726
1685	L4440	intestine	220.777
1685	L4440	intestine	211.779
1685	L4440	intestine	156.346
1685	L4440	intestine	152.804
1685	L4440	intestine	237.844
1685	L4440	intestine	219.324
1685	L4440	intestine	216.676
1685	L4440	intestine	157.98
1685	L4440	intestine	184.209
1685	L4440	intestine	183.349
1685	L4440	intestine	181.807
1685	L4440	intestine	273.8
1685	L4440	intestine	176.463
1685	L4440	intestine	212.619
1685	L4440	intestine	210.802
1685	L4440	intestine	223.811
1685	L4440	intestine	257.91
1685	L4440	intestine	316.501
1685	L4440	intestine	220.045
1685	L4440	intestine	228.662
1685	L4440	intestine	238.511
1685	L4440	intestine	288.811
1685	L4440	intestine	221.988
1685	L4440	intestine	243
1685	ceh-48	intestine	181.178
1685	ceh-48	intestine	173.497
1685	ceh-48	intestine	199.438
1685	ceh-48	intestine	235.323
1685	ceh-48	intestine	183.128
1685	ceh-48	intestine	185.056
1685	ceh-48	intestine	191.647
1685	ceh-48	intestine	185.325
1685	ceh-48	intestine	237.668
1685	ceh-48	intestine	230.594
1685	ceh-48	intestine	198.638
1685	ceh-48	intestine	261.454
1685	ceh-48	intestine	236.444
1685	ceh-48	intestine	146.636
1685	ceh-48	intestine	164.021
1685	ceh-48	intestine	150.862
1685	ceh-48	intestine	308.444
1685	ceh-48	intestine	274.067
1685	ceh-48	intestine	269.98
1685	ceh-48	intestine	256.388
1685	ceh-48	intestine	242.239
1685	ceh-48	intestine	274.933
1685	ceh-48	intestine	205.976
1685	ceh-48	intestine	198.342
1685	ceh-48	intestine	204.246
1685	ceh-48	intestine	201.241
1685	ceh-48	intestine	195.409
1685	ceh-48	intestine	159.519
1685	ceh-48	intestine	150.064
1685	ceh-48	intestine	146.816
1685	ceh-48	intestine	315.28
1685	ceh-48	intestine	311.251
1685	ceh-48	intestine	363.375
1685	ceh-48	intestine	265.273
1685	ceh-48	intestine	263.117
1685	daf-12	intestine	342.106
1685	daf-12	intestine	246.419
1685	daf-12	intestine	212.256
1685	daf-12	intestine	239.177
1685	daf-12	intestine	235.757
1685	daf-12	intestine	422
1685	daf-12	intestine	346.64
1685	daf-12	intestine	342.079
1685	daf-12	intestine	362.021
1685	daf-12	intestine	352.212
1685	daf-12	intestine	352.642
1685	daf-12	intestine	355.835
1685	daf-12	intestine	501.865
1685	daf-12	intestine	501.361
1685	daf-12	intestine	480.895
1685	daf-12	intestine	527.443
1685	daf-12	intestine	663.854
1685	daf-12	intestine	574.353
1685	daf-12	intestine	555.415
1685	daf-12	intestine	563.561
1685	daf-12	intestine	568.664
1685	daf-12	intestine	240.543
1685	daf-12	intestine	242.815
1685	daf-12	intestine	240.919
1685	daf-12	intestine	236.701
1685	daf-12	intestine	247.002
1685	daf-12	intestine	237.287
1685	daf-12	intestine	232.837
1685	daf-12	intestine	453.261
1685	daf-12	intestine	435.894
1685	daf-12	intestine	386.726
1685	daf-12	intestine	331.814
1685	daf-12	intestine	386.101
1685	daf-12	intestine	342.935
1685	daf-12	intestine	331.095
1685	daf-12	intestine	346.339
1685	daf-12	intestine	335.269
1685	daf-12	intestine	167.025
1685	daf-12	intestine	205.038
1685	daf-12	intestine	175.279
1685	daf-12	intestine	168.164
1685	daf-12	intestine	205.256
1685	daf-12	intestine	228.685
1685	daf-12	intestine	217.24
1685	daf-12	intestine	205.677
1685	daf-12	intestine	146.321
1685	daf-12	intestine	223.615
1685	daf-12	intestine	205.743
1685	daf-12	intestine	208.579
1685	daf-12	intestine	184.786
1685	daf-12	intestine	232.707
1685	daf-12	intestine	194.253
1685	daf-12	intestine	214.322
1685	daf-12	intestine	338.525
1685	daf-12	intestine	265.861
1685	daf-12	intestine	343.568
1685	daf-12	intestine	287.011
1685	daf-12	intestine	210.063
1685	daf-12	intestine	215.628
1685	daf-12	intestine	256.58
1685	daf-12	intestine	303.76
1685	daf-12	intestine	287.305
1685	hlh-25	intestine	122.399
1685	hlh-25	intestine	395.891
1685	hlh-25	intestine	375.953
1685	hlh-25	intestine	285.161
1685	hlh-25	intestine	383.647
1685	hlh-25	intestine	253.857
1685	hlh-25	intestine	268.377
1685	hlh-25	intestine	254.904
1685	hlh-25	intestine	208.462
1685	hlh-25	intestine	129.83
1685	hlh-25	intestine	131.416
1685	hlh-25	intestine	148.607
1685	hlh-25	intestine	193.46
1685	hlh-25	intestine	141.015
1685	hlh-25	intestine	141.191
1685	hlh-25	intestine	258.374
1685	hlh-25	intestine	235.208
1685	hlh-25	intestine	207.704
1685	hlh-25	intestine	206.386
1685	hlh-25	intestine	294.448
1685	hlh-25	intestine	260.222
1685	hlh-25	intestine	225.226
1685	hlh-25	intestine	138.639
1685	hlh-25	intestine	143.03
1685	hlh-25	intestine	168.15
1685	hlh-25	intestine	149.775
1685	hlh-25	intestine	211.664
1685	hlh-25	intestine	144.514
1685	hlh-25	intestine	209.797
1685	hlh-25	intestine	222.519
1685	hlh-25	intestine	181.616
1685	hlh-25	intestine	238.714
1685	hlh-25	intestine	261.732
1685	hlh-25	intestine	273.523
1685	hlh-25	intestine	295.094
1685	hlh-25	intestine	347.002
1685	hlh-25	intestine	342.025
1685	hlh-25	intestine	404.638
1685	hlh-25	intestine	293.335
1685	hlh-25	intestine	250.481
1685	hlh-25	intestine	244.617
1685	hlh-25	intestine	227.884
1685	hlh-25	intestine	239.397
1685	hlh-25	intestine	208.676
1685	hlh-25	intestine	202.595
[truncated: 1,489 more rows]

## Sheet: Ext Data Fig 6d
Extended Data Figure 6d: Quantification of mean nuclear GFP:LacI intentsity in neurons
replica 1							replica 2
wt	met-2 set-25						wt	met-2 set-25
vector	vector	ceh-48	hlh-25	hlh-27	hlh-28/29		vector	vector	ceh-48
560.5	753.25	9047.14	1178.71	1348.22	1352.85		4836.06	2524.88	3008.92
564.95	5081.07	848.575	1573.59	676.9	1372.3		5702.67	2291.58	1969.92
537.15	843.388	895.75	10476.9	714.925	2737.2		5119.61	1974.94	2922.11
541.65	931.837	783.737	1428.42	635.362	1680.17		3910.75	1868.22	2351.47
566.288	756.788	703.375	1729.3	732.212	1704.51		4668.43	1679.73	2171.31
631.25	4816.16	883.8	1213.99	696.45	1968.26		4765.1	1879.27	2883.1
591.138	4785.23	957.425	1247.14	860.888	2374.93		5042.24	1810.94	2449.58
584.837	1057.84	721.362	1237.72	13423.6	1605.64		4496.61	1969.98	2725.65
631.612	4938.15	698.325	1643.47	7232.62	3821.32		4695.46	1955.49	3294.25
622.55	1135.17	763.712	899.013	888.025	831.375		3447.16	2075.71	6361.13
581.05	1333.49	705.925	1147.58	4694.25	924.675		4032.76	2675.36	2653.05
581.638	1051.76	676.05	1091.95	1070.75	14824.8		4878.4	3841.94	3118.39
595.087	1127.65	672.438	3910.56	1017.27	1068.58		3699.5	2640.51	2955.72
562.45	963.5	783.75	961.25	1045.35	1316.55		3180.25	2141.83	1905.54
709.737	1143.85	816.862	815.55	1118.05	1160.04		3801.26	7100.23	1993
569.9	915.212	713.312	1782.79	909.163	643.075		4974.38	8036.54	2546.76
599.237	1318.89	799.55	822.5	5680.55	805.812		4702.35	2104.87	2092.47
572.525	6776.02	819.163	735.038	862.425	689.163		4347.39	2003.95	2555.38
849.475	956.55	829.138	1318.91	7112.16	751.025		3794.68	2036.25	2393.15
579.763	1071.26	779.138	12136.7	5637.73	694.85		4425.59	2280.03	21247.8
582.1	5490.66	812.812	976.925	755.8	652.35		3783	6914.98	5863.35
634.237	792.825	824.125	901.65	1193.91	9322.55		3560.08	2630.94	1854.46
619.862	983.825	826.587	884.312	721.1	593.562		3785.31	2384.5	22327.5
641.025	1016.49	1083.19	1003.8	1853.41	1565.36		3572.05	2724.56	2402.87
636.587	789.263	978.825	1019.71	1485	867.875		1184.53	1890.68	1943.39
620.525	2346.5	989.925	1286.99	1627.22	990.737		1161.99	55059.1	2580.65
585.138	1316.14	930.062	1351.3	2115.34	839.763		1202.76	5132.25	2521.49
580.962	1271.06	748.062	974.35	2381.53	896.975		1155.19	1707.95	2319
581.025	1212.14	882.125	952.425	1509.44	1080.75		1179.58	12245	1744.44
633.2	2312.19	776.062	850.263	1160.51	864.875		4005.39	3049.64	2728.64
838.2	2371.65	876.5	834.2	1456.12	782.962		1163.17	11727.3	2624.71
	1082.44	1977.74	875.225	3456.24	1379.96		1177.43	3326.08	2301.28
	971.462	713.663	898.075	973.275	901.312		1162.42	1646.24	2677.99
	1064.3	788.987	816.913	1120.21	1305.79		1168.39	1606.49	2483.7
	899.075	857.4	915.962	2534.32	1042.28		1192.32	2698.92	2598.95
	1293.88	713.413	831.163	999.913	821.538		1146.08	1653.93	2773.67
	6658.76	1607.7	906.163	2613.28	949.15		1144.71	1807.14	2309.99
	6620.45	828.237	912.6	1136.14	811.375		1177.16	10164	2339.46
	1440.62	821.225	900.112	885.237	1014.29		1184.1	2340.08	2212.29
	841.688	929.812	1115.2	1011.04	1213.73		1703.08	1759.27	2424.5
		985.45	915.888	1448.94	1267.51		1151.29	5722.99	2616.82
		811.1	804.025	759.65	1387.41		1192.12	12174.1	2926.77
		748.712	990.1	862.812	874.545		3055.2	2097.77	2029.45
		1007.61	1515.83	668.9	955.973		1289.63	2057.16	2275.97
		914.975	864.1	726.95	3641.2		1202.95	1786.69	2477.11
		1126.34	4402.64	1002	1184.01		1235.41	3961.83	2486.19
		868.138	991.087	968.562			1259.27	2179.69	2719.39
		2074.34	1099.59	1178.85			1212.5	4779.09	2259.05
			996.9	1662.62			1394.5	2430.79	2548.09
			1020.1	1326.15			1369.75	2198.59	2494.55
				1326.14			1315.19	2554.34	3161.9
				1380.08			1274.53	2206.59	2758.56
							1280.86	6546.23	3251.27
							1308.63	2405.42	2413.49
							1314.58	1960.64	29693
							1370.39	2101.09	2866.97
							1507.53	1917.71	3249.82
							1326.72	2220.09	3034.7
							1347.85	1824.34	3249.04
							1372.94	2407.99	3785.79
							1253	2301.21	2455.65
							1379.62	2029.21	2239.04
							1342.56	4993.33	2698.61
							1455.88	1959.78	2243.59
							1408.95	4225.13	2063.18
							1340.79	2198.49	3820.58
							1570.78	2319.74	62955.1
							1333.31	2101.48	43646.2
							1203.38	2352.07	2940.9
							1179.05	1978.09	5803.29
							1210.69	2880.32	2153.41
							1153.1	2035.73	46741
							1195.22	2000.54	3270.84
							1206.39	2332.62	2901.9
							1169.09	2357.55	4075.04
							1308.91	2697.2	3559.21
							1144.99	2012.76	3672.38
							1158.52	1905.28	5066.5
							1216.65	2623.57	2717.63
							1180.48	12485.6	2513.02
							1191.73	4305.28	5853.42
							1172.99	2681.11	2581.39
							1180.3	5933.58	2748.98
							1165.33	2438.97	5202.43
							1246.28	2889.12	1628.55
							1188.32	2465.9	1547.44
							1132.8	2750.41	1633.05
							1186.27	3000.36	2599.9
							1201.11	2840.03	4357.97
							1159.59	2840.41	2198.28
							1209.24	2366.43	1399.52
							1264.22	10596.3	1293.78
							1175.04	2444.4	1363.12
							1197.16	2140.16	1785.12
							2533.78	2182.48	2163.49
							1123.65	2281	2157.83
							1130.09	2683.68	2239.23
							1186.65	2303.5	1781.93
							1162.14	2842.47	1828.88
							1189.46	3622.86	1977.61
							1171.38	20012.3	1804.88
							1242.13	3340.15	1711.33
							4464.68	30293.8	10499.6
							6005.55	7424.37	1895.48
							1192.68	2073.69	1774.43
							1155.71	2430.87	1880.39
							1176.58	37334.4	2572.74
							1772.27	2031.19	5484
							1256.79	2066.73	12553.9
							1299.06	2078.55	2456.23
							1157.07	2153.91	1976.13
							1507.88	2030.48	2940.26
							1287.61	2313.55	1914.39
							1342.07	2616.47	2213.9
							1519.03	2170.78	2626.07
							1273.12	5761.19	3894.88
							1263.08	32871.8	2534.41
							1236.28	34806.7	2808.78
							1309.54	17097.9	2335.54
							1322.62	16779.6	2390.77
							1305.98	19033.2	2533.95
							1256.8	21426.8	2149.89
							1264.07	21551.3	2399.22
							1264.83	2606.64	2653.25
							1306.75	3101.77	2733.9
							1314.6	3161.67	2244.47
							1292.05	3131.21	1947.27
							1277.65	2523.25	1942.43
							1235.08	2602.16	2135.81
							1230.9	3003.26	1328.57
							1268.42	2510.1	1513.14
							1307.34	2746.84	1389.28
							1408.37	21415	1414.49
							1311.55	3468.25	1434.78
							1262.98	12073.2	1395.17
							1491.94	1938.87	2429.32
								1908.58	1332.81
								19873.2	1482.98
								3852.84	1370.78
								1972.59	1355.95
								2034.78	1636.8
								2524.45	2132.52
								3472.44	2373.93
								3666.19	1516.53
								45253.8	2265.82
								1690.54	1632.9
								1658.21	1718.68
								4325.85	1735.08
								1834.7	1396
								1443.1	1423.88
								18393	1581.5
								2654.74	1574.48
								43515	1810.57
								2295.34	2638.19
								18725.2	1901.81
								2138.41	1993.57
								2632.36	1969.4
								2116.09	3029.26
								1883.64	2530.57
								1988.62	2948.59
								2004.47	1962.57
								1928.5	1989.46
								1677.33
								1954.32
								2731.68
								3491.92
								2317.26
								2061.49
								2729.47
								3813.41
								2508.32
								2779.86
								2595.07
								2525.35
								2315.61
								2564.77
								2255.43
								2118.77
								2944.69
								2556.87
								20868.1
								25099.8
								15846.1
								20764.7
								3295.21
								2930.94
								3161.17
								2405.64
								3617.31
								4539.69
								21592
								17696.2
								2446.43
								2853.03
								2520.36
								2438.56
								3131.82
								2274.08
								2455.89
								1811.6
								2212.85
								2148.09
								1846.92
								2010.59
								2635.59
								2105.28
								2685.59
								2094.44
								2298.59
								2312.24
								2145.75
								15416.9
								1760.8
								1955.21
								1868.7
								2059.57
								2493.12
								16545.2
								10022.2
								41009
								1812.86
								1860.45
								17309.8
								2078.19
								2404.71
								1774.73
								2152.7
								13343.4
								1850.33
								2234.57
								1587.69
								4440.2
								1932.6
								1891.42
								2094.95
								2018.01
								33401.9
								2170.44
								2119.41
								1850.95
								2351.23
								10584.3
								2569.4
								3914.27
								1838.08
								1806.39
								4166.88
								2179.12
								1845.56
								2706.43
								2686.07
								1993.64
								2167.25
								1726.48
								1644.45
								1965.95
								2659.14
								1861.75
								22968.4
								1907.33
								2037.32
								8388.87
								9170.41
								8765.52
								7390.89
								9943.33
								8568.57
								7703.96
								9427.28
								8632.67
								10245.1
								10936.1
								12592
								10553.6
								9780.44
								12190.8
								10741.9
								9828.19
								10191.6
								10810.6
								10575.2
								9550.02
								10472.8
								11308.2
								12154
								8371.67
								9777.64
								8952.44
								15726.7
								5029.4
								1815.84
								2570.71
								14090.1
								4732.93
								65191
								5938.62
								30628.9
								2849.31
								2170.99
								4856.23
								1890.83
								5365.77
								3721.87
								3026.5
								3037.79
								2783.48
								3606.16
								2588.6
								18147.9
								2686.92
								2604.68
								2673.47
								2715.48
								2572.95
								2653.3
								3167.07
								2569.9
								3216.91
								2444.02
